# Supplementary material for: Methyl 3-(1H-indole-3-carboxamido)propionate hemihydrate
Source: Acta Crystallogr Sect E Struct Rep Online. 2010 May 26;66(Pt 6):o1472. doi: 10.1107/S1600536810018015 (PMC2979597; doi:10.1107/S1600536810018015)
Supplement: Supplementary file 1 [file e-66-o1472-sup1.cif]

##############################################################################
###                                                                        ###
###        Electronic paper (Acta Crystallographica Section E)             ###
###                                                                        ###
##############################################################################
#                                                                            #
# This CIF contains the data in a paper accepted for publication in Acta     #
# Crystallographica Section E. It conforms to the requirements of Notes      #
# for Authors for Section E, and has been peer reviewed under the auspices   #
# of the IUCr Commission on Journals.                                        #
#                                                                            #
# Full details of the Crystallographic Information File format               #
# are given in the paper "The Crystallographic Information File (CIF):       #
# a New Standard Archive File for Crystallography" by S. R. Hall, F. H.      #
# Allen and I. D. Brown [Acta Cryst. (1991), A47, 655-685].                  #
#                                                                            #
# The current version of the core CIF dictionary is obtainable from          #
# ftp://ftp.iucr.org/pub/cif_core.dic. The current version number is 2.4.    #
#                                                                            #
# Software is freely available for graphical display of the structure(s) in  #
# this CIF.  For information consult the CIF home page http://www.iucr.org/  #
# cif/home.html                                                              #
#                                                                            #
# This file may be used for bona fide research purposes within the           #
# scientific community so long as proper attribution is given to the journal # 
# article from which it was obtained.                                        #
#                                                                            #
##############################################################################
                                             
data_I
_audit_creation_method     SHELXL-97
_chemical_name_systematic
;
Methyl 3-(1<i>H</i>-indole-3-carboxamido)propionate hemihydrate
;
_chemical_name_common     ?
_chemical_formula_moiety     'C13 H14 N2 O3, 0.5(H2 O)'
_chemical_formula_sum     'C13 H15 N2 O3.5'
_chemical_formula_iupac     'C13 H14 N2 O3, 0.5H2 O'
_chemical_formula_weight     255.27
_chemical_melting_point     '409'
_symmetry_cell_setting     monoclinic
_symmetry_space_group_name_H-M     'P 21/n'
_symmetry_space_group_name_Hall     '-P 2yn'
loop_
    _symmetry_equiv_pos_as_xyz
    'x, y, z'
    '-x+1/2, y+1/2, -z+1/2'
    '-x, -y, -z'
    'x-1/2, -y-1/2, z-1/2'
_cell_length_a     10.8220(13)
_cell_length_b     9.7668(12)
_cell_length_c     23.623(3)
_cell_angle_alpha     90.00
_cell_angle_beta     92.422(2)
_cell_angle_gamma     90.00
_cell_volume     2494.6(5)
_cell_formula_units_Z     8
_cell_measurement_reflns_used     7482
_cell_measurement_theta_min     2.26
_cell_measurement_theta_max     27.09
_cell_measurement_temperature     173(2)
_exptl_crystal_description     block
_exptl_crystal_colour     yellow
_exptl_crystal_size_max     0.46
_exptl_crystal_size_mid     0.43
_exptl_crystal_size_min     0.39
_exptl_crystal_density_diffrn     1.359
_exptl_crystal_density_meas     ?
_exptl_crystal_density_method     'not measured'
_exptl_crystal_F_000     1080
_exptl_absorpt_coefficient_mu     0.100
_exptl_absorpt_correction_type     multi-scan
_exptl_absorpt_process_details     '(SADABS; Sheldrick, 1996)'
_exptl_absorpt_correction_T_min     0.9554
_exptl_absorpt_correction_T_max     0.9620
_exptl_special_details
;
;
_diffrn_ambient_temperature     173(2)
_diffrn_radiation_type     MoK\a
_diffrn_radiation_wavelength     0.71073
_diffrn_radiation_source     'fine-focus sealed tube'
_diffrn_radiation_monochromator     graphite
_diffrn_measurement_device_type     'Bruker SMART 1K CCD area-detector'
_diffrn_measurement_method     '\f and \w scans'
_diffrn_detector_area_resol_mean     .
_diffrn_reflns_number     13021
_diffrn_reflns_av_R_equivalents     0.0362
_diffrn_reflns_av_sigmaI/netI     0.0448
_diffrn_reflns_theta_min     1.73
_diffrn_reflns_theta_max     27.12
_diffrn_reflns_theta_full     27.12
_diffrn_measured_fraction_theta_max     0.993
_diffrn_measured_fraction_theta_full     0.993
_diffrn_reflns_limit_h_min     -13
_diffrn_reflns_limit_h_max     11
_diffrn_reflns_limit_k_min     -8
_diffrn_reflns_limit_k_max     12
_diffrn_reflns_limit_l_min     -30
_diffrn_reflns_limit_l_max     30
_diffrn_standards_number     0
_diffrn_standards_interval_count     .
_diffrn_standards_interval_time     .
_diffrn_standards_decay_%     ?
_refine_special_details
;
Refinement of <i>F</i>^2^ against ALL reflections. The weighted <i>R</i>-factor
wR and goodness of fit <i>S</i> are based on <i>F</i>^2^, conventional
<i>R</i>-factors <i>R</i> are based on <i>F</i>, with <i>F</i> set to zero for
negative <i>F</i>^2^. The threshold expression of <i>F</i>^2^ >
\s(<i>F</i>^2^) is used only for calculating <i>R</i>-factors(gt) etc. and is
not relevant to the choice of reflections for refinement. <i>R</i>-factors
based on <i>F</i>^2^ are statistically about twice as large as those based on
<i>F</i>, and <i>R</i>- factors based on ALL data will be even larger.
;
_reflns_number_total     5484
_reflns_number_gt     4349
_reflns_threshold_expression     I>2\s(I)
_refine_ls_structure_factor_coef     Fsqd
_refine_ls_matrix_type     full
_refine_ls_R_factor_all     0.0538
_refine_ls_R_factor_gt     0.0421
_refine_ls_wR_factor_gt     0.1179
_refine_ls_wR_factor_ref     0.1259
_refine_ls_goodness_of_fit_ref     1.074
_refine_ls_restrained_S_all     1.074
_refine_ls_number_reflns     5484
_refine_ls_number_parameters     336
_refine_ls_number_restraints     0
_refine_ls_hydrogen_treatment     constr
_refine_ls_weighting_scheme     calc
_refine_ls_weighting_details
         'calc w=1/[\s^2^(Fo^2^)+(0.0626P)^2^+0.3718P] where P=(Fo^2^+2Fc^2^)/3'
_atom_sites_solution_hydrogens     geom
_atom_sites_solution_primary     direct
_atom_sites_solution_secondary     difmap
_refine_ls_shift/su_max     0.001
_refine_ls_shift/su_mean     0.001
_refine_diff_density_max     0.285
_refine_diff_density_min     -0.235
_refine_ls_extinction_method     none
_refine_ls_extinction_coef     ?
loop_
    _atom_type_symbol
    _atom_type_description
    _atom_type_scat_dispersion_real
    _atom_type_scat_dispersion_imag
    _atom_type_scat_source
    'C' 'C' 0.0033 0.0016
                         'International Tables Vol C Tables 4.2.6.8 and 6.1.1.4'
    'H' 'H' 0.0000 0.0000
                         'International Tables Vol C Tables 4.2.6.8 and 6.1.1.4'
    'N' 'N' 0.0061 0.0033
                         'International Tables Vol C Tables 4.2.6.8 and 6.1.1.4'
    'O' 'O' 0.0106 0.0060
                         'International Tables Vol C Tables 4.2.6.8 and 6.1.1.4'
_computing_data_collection     'SMART (Bruker, 1999)'
_computing_cell_refinement     'SAINT-Plus (Bruker, 1999)'
_computing_data_reduction     'SAINT-Plus (Bruker, 1999)'
_computing_structure_solution     'SHELXS97 (Sheldrick, 2008)'
_computing_structure_refinement     'SHELXL97 (Sheldrick, 2008)'
_computing_molecular_graphics     'SHELXTL (Sheldrick, 2008)'
_computing_publication_material     'SHELXTL (Sheldrick, 2008)'
loop_
    _atom_site_type_symbol
    _atom_site_label
    _atom_site_fract_x
    _atom_site_fract_y
    _atom_site_fract_z
    _atom_site_U_iso_or_equiv
    _atom_site_adp_type
    _atom_site_calc_flag
    _atom_site_refinement_flags
    _atom_site_occupancy
    _atom_site_disorder_assembly
    _atom_site_disorder_group
    C C1 0.80813(13) -0.08599(15) 0.03833(6) 0.0318(3) Uani d . 1 . .
    H H1 0.8269 -0.0666 0.0002 0.038 Uiso calc R 1 . .
    C C2 0.71838(12) -0.02181(14) 0.06810(6) 0.0272(3) Uani d . 1 . .
    C C3 0.72133(12) -0.08192(14) 0.12390(6) 0.0275(3) Uani d . 1 . .
    C C4 0.65431(14) -0.06387(16) 0.17297(6) 0.0341(3) Uani d . 1 . .
    H H4 0.5917 0.0041 0.1743 0.041 Uiso calc R 1 . .
    C C5 0.68093(15) -0.14651(17) 0.21922(6) 0.0398(4) Uani d . 1 . .
    H H5 0.6352 -0.1356 0.2524 0.048 Uiso calc R 1 . .
    C C6 0.77349(16) -0.24579(17) 0.21840(7) 0.0421(4) Uani d . 1 . .
    H H6 0.7892 -0.3012 0.2510 0.051 Uiso calc R 1 . .
    C C7 0.84253(14) -0.26528(16) 0.17145(7) 0.0373(3) Uani d . 1 . .
    H H7 0.9061 -0.3323 0.1710 0.045 Uiso calc R 1 . .
    C C8 0.81497(12) -0.18210(14) 0.12439(6) 0.0297(3) Uani d . 1 . .
    C C9 0.62911(13) 0.08453(15) 0.04984(6) 0.0305(3) Uani d . 1 . .
    C C10 0.53881(13) 0.24140(15) -0.01892(6) 0.0311(3) Uani d . 1 . .
    H H10A 0.5536 0.3226 0.0055 0.037 Uiso calc R 1 . .
    H H10B 0.4544 0.2074 -0.0125 0.037 Uiso calc R 1 . .
    C C11 0.54663(13) 0.28339(15) -0.08026(6) 0.0321(3) Uani d . 1 . .
    H H11A 0.6316 0.3150 -0.0872 0.039 Uiso calc R 1 . .
    H H11B 0.5286 0.2034 -0.1050 0.039 Uiso calc R 1 . .
    C C12 0.45597(13) 0.39641(15) -0.09478(6) 0.0308(3) Uani d . 1 . .
    C C13 0.39062(16) 0.55673(18) -0.16381(7) 0.0433(4) Uani d . 1 . .
    H H13A 0.3959 0.6307 -0.1358 0.065 Uiso calc R 1 . .
    H H13B 0.3056 0.5222 -0.1670 0.065 Uiso calc R 1 . .
    H H13C 0.4145 0.5917 -0.2007 0.065 Uiso calc R 1 . .
    C C14 0.29377(13) 0.36840(16) 0.06182(6) 0.0341(3) Uani d . 1 . .
    H H14 0.3102 0.3692 0.0226 0.041 Uiso calc R 1 . .
    C C15 0.21024(12) 0.45232(14) 0.08725(6) 0.0290(3) Uani d . 1 . .
    C C16 0.21441(12) 0.41712(14) 0.14649(6) 0.0284(3) Uani d . 1 . .
    C C17 0.15418(14) 0.46235(16) 0.19450(6) 0.0354(3) Uani d . 1 . .
    H H17 0.0928 0.5317 0.1913 0.042 Uiso calc R 1 . .
    C C18 0.18574(16) 0.40417(17) 0.24654(7) 0.0432(4) Uani d . 1 . .
    H H18 0.1446 0.4335 0.2791 0.052 Uiso calc R 1 . .
    C C19 0.27677(16) 0.30334(18) 0.25209(7) 0.0441(4) Uani d . 1 . .
    H H19 0.2977 0.2669 0.2885 0.053 Uiso calc R 1 . .
    C C20 0.33663(15) 0.25580(17) 0.20592(7) 0.0399(4) Uani d . 1 . .
    H H20 0.3981 0.1866 0.2097 0.048 Uiso calc R 1 . .
    C C21 0.30395(13) 0.31267(15) 0.15322(6) 0.0319(3) Uani d . 1 . .
    C C22 0.13786(12) 0.56060(14) 0.05926(6) 0.0290(3) Uani d . 1 . .
    C C23 0.08226(13) 0.69102(15) -0.02576(6) 0.0301(3) Uani d . 1 . .
    H H23A 0.1048 0.7807 -0.0088 0.036 Uiso calc R 1 . .
    H H23B -0.0072 0.6763 -0.0211 0.036 Uiso calc R 1 . .
    C C24 0.10799(13) 0.69297(15) -0.08814(6) 0.0328(3) Uani d . 1 . .
    H H24A 0.1972 0.7095 -0.0929 0.039 Uiso calc R 1 . .
    H H24B 0.0866 0.6029 -0.1051 0.039 Uiso calc R 1 . .
    C C25 0.03353(13) 0.80346(15) -0.11816(6) 0.0310(3) Uani d . 1 . .
    C C26 -0.01206(18) 0.91058(19) -0.20573(7) 0.0497(4) Uani d . 1 . .
    H H26A -0.1005 0.8992 -0.1997 0.075 Uiso calc R 1 . .
    H H26B 0.0033 0.8978 -0.2460 0.075 Uiso calc R 1 . .
    H H26C 0.0139 1.0028 -0.1940 0.075 Uiso calc R 1 . .
    N N1 0.86589(11) -0.18166(13) 0.07191(5) 0.0333(3) Uani d . 1 . .
    H H1A 0.9265 -0.2351 0.0617 0.040 Uiso calc R 1 . .
    N N2 0.62849(11) 0.13484(13) -0.00271(5) 0.0317(3) Uani d . 1 . .
    H H2 0.6811 0.1044 -0.0272 0.038 Uiso calc R 1 . .
    N N3 0.34897(12) 0.28454(14) 0.10095(5) 0.0375(3) Uani d . 1 . .
    H H3 0.4048 0.2220 0.0940 0.045 Uiso calc R 1 . .
    N N4 0.15203(11) 0.58337(12) 0.00368(5) 0.0320(3) Uani d . 1 . .
    H H4A 0.2039 0.5327 -0.0150 0.038 Uiso calc R 1 . .
    O O1 0.55464(11) 0.12826(13) 0.08443(5) 0.0466(3) Uani d . 1 . .
    O O2 0.37724(10) 0.43840(12) -0.06434(4) 0.0405(3) Uani d . 1 . .
    O O3 0.47321(10) 0.44687(12) -0.14607(4) 0.0393(3) Uani d . 1 . .
    O O4 0.06489(10) 0.63299(11) 0.08581(4) 0.0396(3) Uani d . 1 . .
    O O5 -0.03955(10) 0.87601(12) -0.09532(4) 0.0402(3) Uani d . 1 . .
    O O6 0.05767(10) 0.80986(12) -0.17246(4) 0.0413(3) Uani d . 1 . .
    O O1W 0.20002(11) 0.89955(13) 0.09463(5) 0.0507(3) Uani d . 1 . .
    H H1B 0.1537 0.8301 0.0994 0.076 Uiso d R 1 . .
    H H1C 0.1592 0.9704 0.1031 0.076 Uiso d R 1 . .
loop_
    _atom_site_aniso_label
    _atom_site_aniso_U_11
    _atom_site_aniso_U_22
    _atom_site_aniso_U_33
    _atom_site_aniso_U_12
    _atom_site_aniso_U_13
    _atom_site_aniso_U_23
    C1 0.0314(7) 0.0312(7) 0.0330(7) 0.0062(6) 0.0043(5) 0.0008(6)
    C2 0.0245(6) 0.0256(6) 0.0314(7) 0.0024(5) 0.0014(5) -0.0018(5)
    C3 0.0257(6) 0.0249(6) 0.0317(7) 0.0006(5) -0.0005(5) -0.0032(5)
    C4 0.0347(7) 0.0341(8) 0.0338(7) 0.0017(6) 0.0035(6) -0.0060(6)
    C5 0.0477(9) 0.0418(9) 0.0303(7) -0.0043(7) 0.0050(6) -0.0012(6)
    C6 0.0537(10) 0.0372(8) 0.0349(8) -0.0022(7) -0.0066(7) 0.0058(7)
    C7 0.0395(8) 0.0307(7) 0.0411(8) 0.0050(6) -0.0056(6) 0.0029(6)
    C8 0.0279(7) 0.0270(7) 0.0341(7) 0.0006(5) -0.0005(5) -0.0024(6)
    C9 0.0288(7) 0.0297(7) 0.0331(7) 0.0048(6) -0.0001(5) -0.0024(6)
    C10 0.0319(7) 0.0298(7) 0.0315(7) 0.0067(6) -0.0002(5) -0.0002(6)
    C11 0.0298(7) 0.0335(7) 0.0329(7) 0.0029(6) 0.0000(6) -0.0017(6)
    C12 0.0311(7) 0.0322(7) 0.0289(7) -0.0009(6) -0.0006(5) -0.0002(6)
    C13 0.0491(9) 0.0457(9) 0.0353(8) 0.0135(8) 0.0020(7) 0.0086(7)
    C14 0.0337(7) 0.0351(8) 0.0337(7) 0.0100(6) 0.0053(6) 0.0028(6)
    C15 0.0259(6) 0.0268(7) 0.0345(7) 0.0041(5) 0.0027(5) 0.0002(6)
    C16 0.0268(6) 0.0243(6) 0.0341(7) 0.0008(5) 0.0004(5) 0.0001(5)
    C17 0.0389(8) 0.0294(7) 0.0381(8) 0.0072(6) 0.0045(6) -0.0022(6)
    C18 0.0561(10) 0.0393(9) 0.0347(8) 0.0068(7) 0.0078(7) -0.0024(7)
    C19 0.0588(10) 0.0387(9) 0.0344(8) 0.0063(8) -0.0015(7) 0.0052(7)
    C20 0.0431(8) 0.0356(8) 0.0409(8) 0.0106(7) -0.0001(7) 0.0071(7)
    C21 0.0304(7) 0.0303(7) 0.0352(7) 0.0044(6) 0.0033(6) 0.0009(6)
    C22 0.0263(6) 0.0261(7) 0.0348(7) 0.0031(5) 0.0018(5) 0.0007(6)
    C23 0.0299(7) 0.0281(7) 0.0324(7) 0.0049(6) 0.0010(5) 0.0012(6)
    C24 0.0331(7) 0.0315(7) 0.0341(7) 0.0051(6) 0.0048(6) -0.0007(6)
    C25 0.0335(7) 0.0303(7) 0.0293(7) -0.0022(6) 0.0032(5) -0.0012(6)
    C26 0.0705(12) 0.0463(10) 0.0321(8) 0.0024(9) -0.0013(8) 0.0089(7)
    N1 0.0307(6) 0.0316(6) 0.0378(7) 0.0109(5) 0.0052(5) 0.0001(5)
    N2 0.0305(6) 0.0324(6) 0.0323(6) 0.0086(5) 0.0027(5) 0.0000(5)
    N3 0.0371(7) 0.0375(7) 0.0381(7) 0.0170(6) 0.0061(5) 0.0035(5)
    N4 0.0322(6) 0.0307(6) 0.0333(6) 0.0102(5) 0.0046(5) 0.0017(5)
    O1 0.0473(6) 0.0551(7) 0.0382(6) 0.0289(6) 0.0098(5) 0.0055(5)
    O2 0.0419(6) 0.0452(6) 0.0348(5) 0.0147(5) 0.0070(4) 0.0054(5)
    O3 0.0441(6) 0.0426(6) 0.0314(5) 0.0128(5) 0.0050(4) 0.0057(5)
    O4 0.0419(6) 0.0392(6) 0.0381(6) 0.0197(5) 0.0084(4) 0.0045(5)
    O5 0.0467(6) 0.0393(6) 0.0350(5) 0.0148(5) 0.0056(5) 0.0025(5)
    O6 0.0523(7) 0.0422(6) 0.0298(5) 0.0042(5) 0.0061(5) 0.0037(5)
    O1W 0.0556(7) 0.0471(7) 0.0506(7) 0.0176(6) 0.0152(6) 0.0011(6)
_geom_special_details
;
All esds (except the esd in the dihedral angle between two l.s. planes) are
estimated using the full covariance matrix. The cell esds are taken into
account individually in the estimation of esds in distances, angles and
torsion angles; correlations between esds in cell parameters are only used
when they are defined by crystal symmetry. An approximate (isotropic)
treatment of cell esds is used for estimating esds involving l.s. planes.
;
loop_
    _geom_bond_atom_site_label_1
    _geom_bond_atom_site_label_2
    _geom_bond_site_symmetry_2
    _geom_bond_distance
    _geom_bond_publ_flag
    C1 N1 . 1.3606(18) ?
    C1 C2 . 1.3744(19) ?
    C1 H1 . 0.9500 ?
    C2 C3 . 1.4421(19) ?
    C2 C9 . 1.4706(19) ?
    C3 C4 . 1.404(2) ?
    C3 C8 . 1.4083(19) ?
    C4 C5 . 1.379(2) ?
    C4 H4 . 0.9500 ?
    C5 C6 . 1.395(2) ?
    C5 H5 . 0.9500 ?
    C6 C7 . 1.376(2) ?
    C6 H6 . 0.9500 ?
    C7 C8 . 1.399(2) ?
    C7 H7 . 0.9500 ?
    C8 N1 . 1.3779(19) ?
    C9 O1 . 1.2470(17) ?
    C9 N2 . 1.3348(18) ?
    C10 N2 . 1.4630(17) ?
    C10 C11 . 1.512(2) ?
    C10 H10A . 0.9900 ?
    C10 H10B . 0.9900 ?
    C11 C12 . 1.507(2) ?
    C11 H11A . 0.9900 ?
    C11 H11B . 0.9900 ?
    C12 O2 . 1.2095(17) ?
    C12 O3 . 1.3285(17) ?
    C13 O3 . 1.4470(19) ?
    C13 H13A . 0.9800 ?
    C13 H13B . 0.9800 ?
    C13 H13C . 0.9800 ?
    C14 N3 . 1.3548(19) ?
    C14 C15 . 1.377(2) ?
    C14 H14 . 0.9500 ?
    C15 C16 . 1.4399(19) ?
    C15 C22 . 1.4579(19) ?
    C16 C17 . 1.403(2) ?
    C16 C21 . 1.4114(19) ?
    C17 C18 . 1.384(2) ?
    C17 H17 . 0.9500 ?
    C18 C19 . 1.395(2) ?
    C18 H18 . 0.9500 ?
    C19 C20 . 1.373(2) ?
    C19 H19 . 0.9500 ?
    C20 C21 . 1.395(2) ?
    C20 H20 . 0.9500 ?
    C21 N3 . 1.3743(19) ?
    C22 O4 . 1.2485(17) ?
    C22 N4 . 1.3467(18) ?
    C23 N4 . 1.4543(17) ?
    C23 C24 . 1.511(2) ?
    C23 H23A . 0.9900 ?
    C23 H23B . 0.9900 ?
    C24 C25 . 1.506(2) ?
    C24 H24A . 0.9900 ?
    C24 H24B . 0.9900 ?
    C25 O5 . 1.2062(18) ?
    C25 O6 . 1.3212(17) ?
    C26 O6 . 1.451(2) ?
    C26 H26A . 0.9800 ?
    C26 H26B . 0.9800 ?
    C26 H26C . 0.9800 ?
    N1 H1A . 0.8800 ?
    N2 H2 . 0.8800 ?
    N3 H3 . 0.8800 ?
    N4 H4A . 0.8800 ?
    O1W H1B . 0.8533 ?
    O1W H1C . 0.8497 ?
loop_
    _geom_angle_atom_site_label_1
    _geom_angle_atom_site_label_2
    _geom_angle_atom_site_label_3
    _geom_angle_site_symmetry_1
    _geom_angle_site_symmetry_3
    _geom_angle
    _geom_angle_publ_flag
    N1 C1 C2 . . 109.39(12) ?
    N1 C1 H1 . . 125.3 ?
    C2 C1 H1 . . 125.3 ?
    C1 C2 C3 . . 107.05(12) ?
    C1 C2 C9 . . 129.92(13) ?
    C3 C2 C9 . . 122.99(12) ?
    C4 C3 C8 . . 118.49(13) ?
    C4 C3 C2 . . 135.33(13) ?
    C8 C3 C2 . . 106.17(12) ?
    C5 C4 C3 . . 118.86(14) ?
    C5 C4 H4 . . 120.6 ?
    C3 C4 H4 . . 120.6 ?
    C4 C5 C6 . . 121.47(15) ?
    C4 C5 H5 . . 119.3 ?
    C6 C5 H5 . . 119.3 ?
    C7 C6 C5 . . 121.46(15) ?
    C7 C6 H6 . . 119.3 ?
    C5 C6 H6 . . 119.3 ?
    C6 C7 C8 . . 117.08(14) ?
    C6 C7 H7 . . 121.5 ?
    C8 C7 H7 . . 121.5 ?
    N1 C8 C7 . . 129.56(13) ?
    N1 C8 C3 . . 107.79(12) ?
    C7 C8 C3 . . 122.63(14) ?
    O1 C9 N2 . . 120.34(13) ?
    O1 C9 C2 . . 118.97(13) ?
    N2 C9 C2 . . 120.68(12) ?
    N2 C10 C11 . . 112.37(11) ?
    N2 C10 H10A . . 109.1 ?
    C11 C10 H10A . . 109.1 ?
    N2 C10 H10B . . 109.1 ?
    C11 C10 H10B . . 109.1 ?
    H10A C10 H10B . . 107.9 ?
    C12 C11 C10 . . 110.78(12) ?
    C12 C11 H11A . . 109.5 ?
    C10 C11 H11A . . 109.5 ?
    C12 C11 H11B . . 109.5 ?
    C10 C11 H11B . . 109.5 ?
    H11A C11 H11B . . 108.1 ?
    O2 C12 O3 . . 123.10(13) ?
    O2 C12 C11 . . 125.54(13) ?
    O3 C12 C11 . . 111.36(12) ?
    O3 C13 H13A . . 109.5 ?
    O3 C13 H13B . . 109.5 ?
    H13A C13 H13B . . 109.5 ?
    O3 C13 H13C . . 109.5 ?
    H13A C13 H13C . . 109.5 ?
    H13B C13 H13C . . 109.5 ?
    N3 C14 C15 . . 109.93(13) ?
    N3 C14 H14 . . 125.0 ?
    C15 C14 H14 . . 125.0 ?
    C14 C15 C16 . . 106.73(12) ?
    C14 C15 C22 . . 125.74(13) ?
    C16 C15 C22 . . 127.45(12) ?
    C17 C16 C21 . . 118.46(13) ?
    C17 C16 C15 . . 135.56(13) ?
    C21 C16 C15 . . 105.98(12) ?
    C18 C17 C16 . . 118.89(14) ?
    C18 C17 H17 . . 120.6 ?
    C16 C17 H17 . . 120.6 ?
    C17 C18 C19 . . 121.33(15) ?
    C17 C18 H18 . . 119.3 ?
    C19 C18 H18 . . 119.3 ?
    C20 C19 C18 . . 121.28(15) ?
    C20 C19 H19 . . 119.4 ?
    C18 C19 H19 . . 119.4 ?
    C19 C20 C21 . . 117.64(14) ?
    C19 C20 H20 . . 121.2 ?
    C21 C20 H20 . . 121.2 ?
    N3 C21 C20 . . 129.50(13) ?
    N3 C21 C16 . . 108.12(12) ?
    C20 C21 C16 . . 122.37(14) ?
    O4 C22 N4 . . 119.79(12) ?
    O4 C22 C15 . . 121.47(13) ?
    N4 C22 C15 . . 118.73(12) ?
    N4 C23 C24 . . 111.22(11) ?
    N4 C23 H23A . . 109.4 ?
    C24 C23 H23A . . 109.4 ?
    N4 C23 H23B . . 109.4 ?
    C24 C23 H23B . . 109.4 ?
    H23A C23 H23B . . 108.0 ?
    C25 C24 C23 . . 110.56(11) ?
    C25 C24 H24A . . 109.5 ?
    C23 C24 H24A . . 109.5 ?
    C25 C24 H24B . . 109.5 ?
    C23 C24 H24B . . 109.5 ?
    H24A C24 H24B . . 108.1 ?
    O5 C25 O6 . . 124.53(13) ?
    O5 C25 C24 . . 123.92(13) ?
    O6 C25 C24 . . 111.54(12) ?
    O6 C26 H26A . . 109.5 ?
    O6 C26 H26B . . 109.5 ?
    H26A C26 H26B . . 109.5 ?
    O6 C26 H26C . . 109.5 ?
    H26A C26 H26C . . 109.5 ?
    H26B C26 H26C . . 109.5 ?
    C1 N1 C8 . . 109.60(11) ?
    C1 N1 H1A . . 125.2 ?
    C8 N1 H1A . . 125.2 ?
    C9 N2 C10 . . 118.86(11) ?
    C9 N2 H2 . . 120.6 ?
    C10 N2 H2 . . 120.6 ?
    C14 N3 C21 . . 109.23(12) ?
    C14 N3 H3 . . 125.4 ?
    C21 N3 H3 . . 125.4 ?
    C22 N4 C23 . . 120.49(11) ?
    C22 N4 H4A . . 119.8 ?
    C23 N4 H4A . . 119.8 ?
    C12 O3 C13 . . 115.49(12) ?
    C25 O6 C26 . . 116.00(12) ?
    H1B O1W H1C . . 107.6 ?
loop_
    _geom_torsion_atom_site_label_1
    _geom_torsion_atom_site_label_2
    _geom_torsion_atom_site_label_3
    _geom_torsion_atom_site_label_4
    _geom_torsion_site_symmetry_1
    _geom_torsion_site_symmetry_2
    _geom_torsion_site_symmetry_3
    _geom_torsion_site_symmetry_4
    _geom_torsion
    _geom_torsion_publ_flag
    N1 C1 C2 C3 . . . . 0.15(16) ?
    N1 C1 C2 C9 . . . . -177.67(14) ?
    C1 C2 C3 C4 . . . . -179.04(15) ?
    C9 C2 C3 C4 . . . . -1.0(2) ?
    C1 C2 C3 C8 . . . . -0.29(15) ?
    C9 C2 C3 C8 . . . . 177.72(12) ?
    C8 C3 C4 C5 . . . . -1.3(2) ?
    C2 C3 C4 C5 . . . . 177.35(15) ?
    C3 C4 C5 C6 . . . . 0.8(2) ?
    C4 C5 C6 C7 . . . . 0.2(2) ?
    C5 C6 C7 C8 . . . . -0.6(2) ?
    C6 C7 C8 N1 . . . . -177.99(14) ?
    C6 C7 C8 C3 . . . . 0.1(2) ?
    C4 C3 C8 N1 . . . . 179.32(12) ?
    C2 C3 C8 N1 . . . . 0.31(15) ?
    C4 C3 C8 C7 . . . . 0.9(2) ?
    C2 C3 C8 C7 . . . . -178.12(13) ?
    C1 C2 C9 O1 . . . . 179.73(15) ?
    C3 C2 C9 O1 . . . . 2.2(2) ?
    C1 C2 C9 N2 . . . . -1.0(2) ?
    C3 C2 C9 N2 . . . . -178.56(12) ?
    N2 C10 C11 C12 . . . . -178.09(12) ?
    C10 C11 C12 O2 . . . . -8.0(2) ?
    C10 C11 C12 O3 . . . . 171.58(12) ?
    N3 C14 C15 C16 . . . . -0.08(17) ?
    N3 C14 C15 C22 . . . . 176.72(13) ?
    C14 C15 C16 C17 . . . . -179.97(16) ?
    C22 C15 C16 C17 . . . . 3.3(3) ?
    C14 C15 C16 C21 . . . . 0.82(16) ?
    C22 C15 C16 C21 . . . . -175.91(14) ?
    C21 C16 C17 C18 . . . . 0.7(2) ?
    C15 C16 C17 C18 . . . . -178.40(16) ?
    C16 C17 C18 C19 . . . . 0.8(3) ?
    C17 C18 C19 C20 . . . . -1.5(3) ?
    C18 C19 C20 C21 . . . . 0.5(3) ?
    C19 C20 C21 N3 . . . . 179.75(16) ?
    C19 C20 C21 C16 . . . . 1.1(2) ?
    C17 C16 C21 N3 . . . . 179.37(13) ?
    C15 C16 C21 N3 . . . . -1.26(16) ?
    C17 C16 C21 C20 . . . . -1.7(2) ?
    C15 C16 C21 C20 . . . . 177.67(14) ?
    C14 C15 C22 O4 . . . . -179.26(14) ?
    C16 C15 C22 O4 . . . . -3.1(2) ?
    C14 C15 C22 N4 . . . . -0.2(2) ?
    C16 C15 C22 N4 . . . . 175.97(13) ?
    N4 C23 C24 C25 . . . . 179.09(12) ?
    C23 C24 C25 O5 . . . . -2.6(2) ?
    C23 C24 C25 O6 . . . . 177.96(12) ?
    C2 C1 N1 C8 . . . . 0.05(16) ?
    C7 C8 N1 C1 . . . . 178.05(15) ?
    C3 C8 N1 C1 . . . . -0.23(16) ?
    O1 C9 N2 C10 . . . . -0.2(2) ?
    C2 C9 N2 C10 . . . . -179.46(12) ?
    C11 C10 N2 C9 . . . . -177.74(12) ?
    C15 C14 N3 C21 . . . . -0.72(18) ?
    C20 C21 N3 C14 . . . . -177.58(16) ?
    C16 C21 N3 C14 . . . . 1.25(17) ?
    O4 C22 N4 C23 . . . . -0.5(2) ?
    C15 C22 N4 C23 . . . . -179.56(13) ?
    C24 C23 N4 C22 . . . . -177.04(12) ?
    O2 C12 O3 C13 . . . . -0.2(2) ?
    C11 C12 O3 C13 . . . . -179.74(13) ?
    O5 C25 O6 C26 . . . . -1.2(2) ?
    C24 C25 O6 C26 . . . . 178.26(13) ?
loop_
    _geom_hbond_atom_site_label_D
    _geom_hbond_atom_site_label_H
    _geom_hbond_atom_site_label_A
    _geom_hbond_site_symmetry_A
    _geom_hbond_distance_DH
    _geom_hbond_distance_HA
    _geom_hbond_distance_DA
    _geom_hbond_angle_DHA
    N1 H1A O4 1_645 0.88 2.04 2.8219(15) 147.7
    N2 H2 O1W 3_665 0.88 2.09 2.9348(17) 160.6
    N3 H3 O1 . 0.88 1.88 2.7404(16) 164.0
    N4 H4A O2 . 0.88 2.43 3.2952(15) 167.0
    O1W H1B O4 . 0.85 2.17 2.9890(18) 160.9
    O1W H1C O5 3_575 0.85 1.98 2.7970(16) 159.6
data_global
_journal_date_recd_electronic     2010-04-30
_journal_date_accepted     2010-05-15
_journal_name_full     'Acta Crystallographica, Section E'
_journal_year     2010
_journal_volume     66
_journal_issue      6
_journal_page_first     o1472
_journal_page_last     o1472
_journal_paper_category     QO
_journal_coeditor_code     SJ2794
_publ_contact_author_name     'Xiang, Chao Zeng'
_publ_contact_author_address
;Department of Chemistry,
Jinan University,
Guangzhou,
Guangdong, 510632,
People's Republic of China
;
_publ_contact_author_email     xczeng@126.com
_publ_contact_author_fax     ?
_publ_contact_author_phone     ?
_publ_section_title
;
Methyl 3-(1<i>H</i>-indole-3-carboxamido)propionate hemihydrate
;
loop_
    _publ_author_name
    _publ_author_address
    'Gang Huang'
;
Department of Chemistry,
Jinan University,
Guangzhou,
Guangdong 510632,
People's Republic of China
;
    'Xing Yan Xu'
;
Department of Chemistry,
Jinan University,
Guangzhou,
Guangdong 510632,
People's Republic of China
;
    'Xiang Chao Zeng'
;
Department of Chemistry,
Jinan University,
Guangzhou,
Guangdong 510632,
People's Republic of China
;
    'Le Zheng'
;
Department of Chemistry,
Jinan University,
Guangzhou,
Guangdong 510632,
People's Republic of China
;
    'Kai Ping Li'
;
Department of Chemistry,
Jinan University,
Guangzhou,
Guangdong 510632,
People's Republic of China
;
