# Supplementary material for: Methyl 3-(1H-indole-3-carboxamido)propionate hemihydrate
Source: Acta Crystallogr Sect E Struct Rep Online. 2010 May 26;66(Pt 6):o1472. doi: 10.1107/S1600536810018015 (PMC2979597; doi:10.1107/S1600536810018015)
Supplement: Supplementary file 2 [file e-66-o1472-Isup2.hkl]

# 
# h,k,l, Fc-squared, Fo-squared, sigma(Fo-squared) and status flag 
# 
data_I
_shelx_title ' 07132m in P2(1)/n' 
_shelx_refln_list_code          4 
_shelx_F_calc_maximum      324.26 
_exptl_crystal_F_000      1080.00 
_reflns_d_resolution_high  0.7795 
 
loop_ 
 _symmetry_equiv_pos_as_xyz 
 'x, y, z' 
 '-x+1/2, y+1/2, -z+1/2' 
 '-x, -y, -z' 
 'x-1/2, -y-1/2, z-1/2' 
 
_cell_length_a    10.8220 
_cell_length_b     9.7668 
_cell_length_c    23.6226 
_cell_angle_alpha  90.000 
_cell_angle_beta   92.422 
_cell_angle_gamma  90.000 
 
_shelx_F_squared_multiplier     1.000 
 
loop_ 
 _refln_index_h 
 _refln_index_k 
 _refln_index_l 
 _refln_F_squared_calc 
 _refln_F_squared_meas 
 _refln_F_squared_sigma 
 _refln_observed_status 
   2   0   0     2330.08     2790.32    111.45 o 
   4   0   0     2300.83     2473.90     98.75 o 
   6   0   0     2196.32     2320.67    120.85 o 
   8   0   0      904.28      927.52     53.37 o 
  10   0   0      252.16      256.48     17.11 o 
  12   0   0     1289.40     1314.78     76.09 o 
   1   1   0      495.76      362.59     15.76 o 
   2   1   0     2320.51     2285.17     82.01 o 
   3   1   0    11819.82    12434.39    308.72 o 
   4   1   0      236.37      194.62      8.67 o 
   5   1   0      402.83      298.47     12.57 o 
   6   1   0       83.27       83.15      2.63 o 
   7   1   0       14.58       17.69      3.81 o 
   8   1   0      178.25      154.98      6.02 o 
   9   1   0        1.38        0.88      3.77 o 
  10   1   0      134.49      133.53      7.35 o 
  11   1   0      190.37      192.77      9.83 o 
  12   1   0        0.63       -2.33      2.88 o 
  13   1   0      444.47      475.73     21.39 o 
   0   2   0     2050.03     1685.95     96.87 o 
   1   2   0      989.00     1018.58     41.38 o 
   2   2   0     1566.03     1912.04     60.78 o 
   3   2   0     1425.34     1414.45     46.36 o 
   4   2   0        5.71       25.91      2.31 o 
   5   2   0      232.32      269.14      9.17 o 
   6   2   0      179.83      180.29     14.24 o 
   7   2   0      162.16      157.66      5.19 o 
   8   2   0      631.51      608.07     17.59 o 
   9   2   0       26.07       24.06      3.30 o 
  10   2   0      217.61      217.87     12.02 o 
  11   2   0      264.78      261.49     12.57 o 
  12   2   0       65.11       54.14      5.01 o 
  13   2   0      124.96      119.68      7.63 o 
   1   3   0      263.56      244.78     15.89 o 
   2   3   0       15.69       14.32      1.30 o 
   3   3   0     1861.32     2109.87     67.35 o 
   4   3   0        2.90        4.29      1.51 o 
   5   3   0     3643.58     4103.83    135.04 o 
   6   3   0       92.13       76.03      3.74 o 
   7   3   0       91.65       84.46      3.37 o 
   8   3   0      214.18      211.38      8.17 o 
   9   3   0       12.28       11.69      2.74 o 
  10   3   0       52.23       51.36      4.32 o 
  11   3   0      331.49      350.75     36.77 o 
  12   3   0      171.07      161.10      9.04 o 
  13   3   0        6.60        9.96      4.84 o 
   0   4   0     4509.25     4553.56    260.15 o 
   1   4   0        0.11       -0.51      1.08 o 
   2   4   0      440.21      516.80     21.61 o 
   3   4   0      485.96      531.28     18.03 o 
   4   4   0        0.52       14.92      5.14 o 
   5   4   0        4.79        5.14      1.12 o 
   6   4   0        7.39        6.82      1.55 o 
   7   4   0       76.63       73.34      4.79 o 
   8   4   0      375.81      337.14     12.33 o 
   9   4   0       90.41       81.58      4.45 o 
  10   4   0       41.57       39.06      4.25 o 
  11   4   0      125.05      123.75      7.52 o 
  12   4   0      117.38      104.71      6.87 o 
  13   4   0        0.60       -0.76      3.45 o 
   1   5   0      578.14      662.25     54.70 o 
   2   5   0      138.14      119.93     18.54 o 
   3   5   0     1314.32     1549.48     51.23 o 
   4   5   0       62.63       75.11      4.57 o 
   5   5   0       16.17       30.35      4.38 o 
   6   5   0     1020.04     1046.31     43.06 o 
   7   5   0      101.51      111.38      6.55 o 
   8   5   0      423.67      382.19     17.10 o 
   9   5   0      166.12      157.53      8.39 o 
  10   5   0      102.94      118.26     10.19 o 
  11   5   0      355.14      362.31     23.73 o 
  12   5   0       40.48       53.37      8.05 o 
   0   6   0     4202.05     4382.85    250.88 o 
   1   6   0       16.40       18.03      2.48 o 
   2   6   0      393.98      419.94     18.69 o 
   3   6   0        1.24        1.64      1.68 o 
   4   6   0       27.53       48.94      3.74 o 
   5   6   0      249.29      231.93     14.74 o 
   6   6   0      786.86      795.29     33.27 o 
   7   6   0      372.08      381.10     17.17 o 
   8   6   0       56.69       53.51      8.00 o 
   9   6   0       66.34       68.58      5.51 o 
  10   6   0      124.90      102.67      9.47 o 
  11   6   0        7.81        8.25      4.48 o 
  12   6   0       65.35       80.16      8.96 o 
   1   7   0      741.64      684.36     29.02 o 
   2   7   0      264.64      252.09     11.77 o 
   3   7   0      288.96      272.22     10.19 o 
   4   7   0      723.38      719.82     24.73 o 
   5   7   0       13.09       17.90      3.31 o 
   6   7   0      234.97      229.76     11.22 o 
   7   7   0       35.42       35.91      5.25 o 
   8   7   0       15.21        6.96      4.13 o 
   9   7   0       91.58       87.65      6.52 o 
  10   7   0      163.82      156.66     12.83 o 
  11   7   0        0.88        0.10      4.79 o 
   0   8   0     1185.41     1160.98     68.45 o 
   1   8   0      210.77      200.72     13.95 o 
   2   8   0       80.39       94.26      5.97 o 
   3   8   0        4.53        4.27      2.04 o 
   4   8   0      442.71      451.77     16.34 o 
   5   8   0       10.37       13.45      3.34 o 
   6   8   0        5.10        6.51      4.07 o 
   7   8   0       18.17       13.33      3.64 o 
   8   8   0      211.23      220.05     11.66 o 
   9   8   0        0.01        1.31      3.38 o 
  10   8   0       84.27       90.65     13.75 o 
   1   9   0        1.78        0.92      2.35 o 
   2   9   0      292.66      282.59     17.93 o 
   3   9   0       27.46       25.90      2.98 o 
   4   9   0      331.12      299.68     14.31 o 
   5   9   0       60.04       71.46      5.67 o 
   6   9   0        1.06       -0.01      3.26 o 
   7   9   0        2.91        5.54      3.74 o 
   8   9   0       49.35       56.76      5.78 o 
   9   9   0       18.99       13.27      4.36 o 
   0  10   0       73.56       60.91      7.33 o 
   1  10   0      236.47      236.67     11.99 o 
   2  10   0        4.70        4.31      3.12 o 
   3  10   0       18.30       14.34      2.83 o 
   4  10   0      129.38      124.63     11.66 o 
   5  10   0      575.21      600.78     26.63 o 
   6  10   0        2.17        2.85      3.47 o 
   7  10   0        5.00       -2.87      3.60 o 
   8  10   0       46.54       61.60      6.67 o 
   1  11   0       57.32       58.29      6.98 o 
   2  11   0        8.98       13.07      3.92 o 
   3  11   0       24.12       22.79      4.22 o 
   4  11   0        8.44       10.40      3.92 o 
   5  11   0       45.33       53.24      5.79 o 
   6  11   0      108.56      110.12      7.93 o 
   0  12   0        0.01       -4.69      4.69 o 
   1  12   0        2.85        1.59      3.67 o 
   2  12   0      179.69      176.92      8.28 o 
   3  12   0        0.21        1.73      7.38 o 
 -13   0   1        7.12       11.82      5.30 o 
 -11   0   1      309.58      300.99     19.86 o 
  -9   0   1      438.66      424.24     25.87 o 
  -7   0   1        0.95        0.41      2.24 o 
  -5   0   1       29.65       36.69      2.39 o 
  -3   0   1    10859.63    10412.11    413.28 o 
  -1   0   1        9.42        6.03      2.90 o 
   1   0   1       24.60       31.68      2.04 o 
   3   0   1     1293.39     1433.17     89.79 o 
   5   0   1      828.41      703.78     28.56 o 
   7   0   1      669.02      618.69     36.06 o 
   9   0   1        9.97        8.71      2.39 o 
  11   0   1      408.23      408.04     25.77 o 
  13   0   1      157.89      151.77     12.53 o 
 -13   1   1       41.37       46.11      5.11 o 
 -12   1   1       26.43       30.41      4.35 o 
 -11   1   1       82.16       84.28      6.52 o 
 -10   1   1        0.02       -0.40      2.48 o 
  -9   1   1        1.05        0.84      2.27 o 
  -8   1   1      148.58      155.85      6.48 o 
  -7   1   1       90.74      118.60      3.60 o 
  -6   1   1      146.73      122.54      3.58 o 
  -5   1   1     1423.33     1493.37     41.55 o 
  -4   1   1       69.05      104.43      3.18 o 
  -3   1   1    41678.03    43223.93   1072.93 o 
  -2   1   1     2848.20     2859.18     71.03 o 
  -1   1   1        7.96       -1.55      1.68 o 
   0   1   1      427.90      389.97     16.35 o 
   1   1   1     3565.58     3884.91    160.00 o 
   2   1   1       93.90      107.67      5.21 o 
   3   1   1       13.02       32.59      1.94 o 
   4   1   1     2540.73     2459.63     68.11 o 
   5   1   1     2423.16     2753.13     76.22 o 
   6   1   1        0.34        0.77      0.90 o 
   7   1   1      113.89      131.95      4.44 o 
   8   1   1        0.00        0.42      1.45 o 
   9   1   1       43.58       39.27      2.72 o 
  10   1   1       14.27       17.00      6.06 o 
  11   1   1        1.17        1.29      2.77 o 
  12   1   1        1.31        1.43      2.95 o 
  13   1   1       42.80       69.20     10.59 o 
 -13   2   1        2.44       -0.17      3.42 o 
 -12   2   1        0.27        0.11      3.20 o 
 -11   2   1       35.47       38.76      4.17 o 
 -10   2   1      782.32      770.00     32.16 o 
  -9   2   1      461.05      446.33     19.27 o 
  -8   2   1      367.12      341.77     12.23 o 
  -7   2   1       19.72       21.49      2.10 o 
  -6   2   1       19.06       22.39      1.71 o 
  -5   2   1     1225.14     1189.03     29.89 o 
  -4   2   1       61.92       68.49      4.78 o 
  -3   2   1      194.01      140.28      5.81 o 
  -2   2   1     1362.53     1326.32     53.10 o 
  -1   2   1      286.29      297.80     14.26 o 
   0   2   1     3245.96     3450.43    139.33 o 
   1   2   1      971.67      986.10     40.08 o 
   2   2   1   105144.69    98645.96   2735.47 o 
   3   2   1        2.40       -0.15      0.69 o 
   4   2   1     3670.44     3985.99     99.01 o 
   5   2   1     1051.38     1047.16     29.39 o 
   6   2   1     1418.45     1565.71     43.74 o 
   7   2   1        0.12        0.87      1.15 o 
   8   2   1      945.01      974.34     27.70 o 
   9   2   1      136.48      132.31      7.74 o 
  10   2   1      298.49      295.03     13.65 o 
  11   2   1        0.54        3.02      2.88 o 
  12   2   1        7.15       17.40      3.74 o 
  13   2   1        0.08        0.24      6.93 o 
 -13   3   1       76.54       66.36      5.69 o 
 -12   3   1       36.97       48.37      5.33 o 
 -11   3   1      585.16      586.14     25.28 o 
 -10   3   1       20.70       22.72      3.60 o 
  -9   3   1       58.96       53.21      4.24 o 
  -8   3   1       98.53       88.80      4.33 o 
  -7   3   1       33.94       37.55      2.67 o 
  -6   3   1      502.04      524.19     15.03 o 
  -5   3   1       74.22       61.82      5.64 o 
  -4   3   1     1833.32     2020.74     64.61 o 
  -3   3   1     2232.12     2525.32     95.64 o 
  -2   3   1     3664.54     3827.39    124.80 o 
  -1   3   1     2762.60     2758.28    111.60 o 
   0   3   1     1397.84     1320.54     53.66 o 
   1   3   1     2573.24     2738.04    110.67 o 
   2   3   1      337.41      386.10     13.09 o 
   3   3   1     5143.41     5886.37    186.81 o 
   4   3   1      390.51      404.58     13.51 o 
   5   3   1    14871.23    16472.10    451.82 o 
   6   3   1      296.55      291.68      8.81 o 
   7   3   1      845.63      788.89     22.54 o 
   8   3   1      159.15      146.38      6.12 o 
   9   3   1       22.80       30.90      5.55 o 
  10   3   1      152.22      144.27      7.92 o 
  11   3   1      187.88      178.58      9.47 o 
  12   3   1      136.14      135.85      7.99 o 
  13   3   1      119.70      137.67      8.46 o 
 -13   4   1        0.63       -1.83      3.49 o 
 -12   4   1        6.59        7.83      3.56 o 
 -11   4   1       95.39       98.19     14.62 o 
 -10   4   1        0.94        0.63      2.77 o 
  -9   4   1      159.93      174.80      7.31 o 
  -8   4   1      459.68      466.40     16.48 o 
  -7   4   1      105.86      102.29      5.69 o 
  -6   4   1      502.22      539.61     18.29 o 
  -5   4   1     1323.42     1397.34     56.63 o 
  -4   4   1     1391.11     1696.97     55.97 o 
  -3   4   1       10.10       12.94      1.74 o 
  -2   4   1      342.19      501.16     26.31 o 
  -1   4   1      873.65      860.17     63.61 o 
   0   4   1       44.67       33.72      3.46 o 
   1   4   1      163.68      155.67      7.09 o 
   2   4   1       57.22       43.58      7.59 o 
   3   4   1      928.11      909.68     30.45 o 
   4   4   1     1483.22     1526.66     49.07 o 
   5   4   1        0.18        5.43      3.92 o 
   6   4   1       49.39       32.83      2.84 o 
   7   4   1       30.97       36.57      6.32 o 
   8   4   1     2593.30     2627.69     85.98 o 
   9   4   1       33.67       40.06      4.14 o 
  10   4   1       95.10       91.86      5.98 o 
  11   4   1       20.86       23.70      3.85 o 
  12   4   1        4.56        5.55      3.28 o 
  13   4   1        2.43       -2.19      3.72 o 
 -12   5   1        5.49        6.32      4.99 o 
 -11   5   1        0.00        4.28      4.69 o 
 -10   5   1      121.32      124.27     10.19 o 
  -9   5   1      161.52      162.97     12.22 o 
  -8   5   1      117.46       98.98      9.63 o 
  -7   5   1       16.04       21.80      3.56 o 
  -6   5   1        6.38        7.73      2.66 o 
  -5   5   1       49.24       47.23      5.12 o 
  -4   5   1      181.63      169.97      9.55 o 
  -3   5   1       16.27       32.23      3.45 o 
  -2   5   1      178.70      167.12      7.88 o 
  -1   5   1      211.77      217.82     15.84 o 
   0   5   1      343.58      337.72     14.62 o 
   1   5   1     1687.02     1613.84     93.30 o 
   2   5   1        0.00        1.78      1.51 o 
   3   5   1      299.53      217.38      8.02 o 
   4   5   1      592.11      565.28     24.18 o 
   5   5   1      238.98      238.42     16.51 o 
   6   5   1       24.31       15.48      3.97 o 
   7   5   1      131.91      153.80     14.87 o 
   8   5   1      112.95       52.36      6.01 o 
   9   5   1        8.58        8.00      3.24 o 
  10   5   1       60.69       54.49      6.42 o 
  11   5   1       72.91       70.69      7.94 o 
  12   5   1        0.22       -1.73      4.79 o 
 -12   6   1       50.52       68.14      8.25 o 
 -11   6   1       37.37       38.20      6.72 o 
 -10   6   1       56.04       49.71      6.82 o 
  -9   6   1        3.90        1.60      3.06 o 
  -8   6   1        0.49       -0.56      2.88 o 
  -7   6   1       42.35       40.99      4.27 o 
  -6   6   1     1559.88     1499.37     61.16 o 
  -5   6   1      520.03      496.22     33.26 o 
  -4   6   1      853.79      860.72     29.16 o 
  -3   6   1      425.71      446.49     15.64 o 
  -2   6   1      581.60      609.56     25.82 o 
  -1   6   1      416.66      385.74     31.47 o 
   0   6   1      661.74      712.36     29.89 o 
   1   6   1     1243.87     1266.67     52.18 o 
   2   6   1       16.85       21.14      5.86 o 
   3   6   1      559.98      647.19     22.14 o 
   4   6   1      255.58      243.31      9.15 o 
   5   6   1      791.52      773.09     32.33 o 
   6   6   1     1046.45     1045.99     51.49 o 
   7   6   1      297.82      291.17     13.72 o 
   8   6   1       23.03       19.27      3.46 o 
   9   6   1      140.02      118.13      7.23 o 
  10   6   1        0.82        3.57      4.48 o 
  11   6   1        6.18       12.02      5.30 o 
  12   6   1       73.08       88.11      8.96 o 
 -11   7   1       43.21       50.73      7.74 o 
 -10   7   1       40.16       33.92      6.82 o 
  -9   7   1      127.88      124.14      7.69 o 
  -8   7   1       54.81       59.49      5.22 o 
  -7   7   1        8.06       15.88      4.07 o 
  -6   7   1      189.18      174.11     12.22 o 
  -5   7   1      100.32      110.20      6.62 o 
  -4   7   1      277.59      247.87     16.41 o 
  -3   7   1        6.99        9.82      1.99 o 
  -2   7   1      117.93       95.28      5.61 o 
  -1   7   1       15.76       20.13      3.87 o 
   0   7   1      990.80      945.52     39.47 o 
   1   7   1      707.39      668.68     28.38 o 
   2   7   1        1.05        0.25      1.93 o 
   3   7   1      116.82      113.32      5.16 o 
   4   7   1      901.81      876.02     29.83 o 
   5   7   1      118.38      108.81      6.58 o 
   6   7   1       78.93       77.79      7.33 o 
   7   7   1       40.98       32.48      4.53 o 
   8   7   1       99.81       94.98      6.47 o 
   9   7   1        3.31       -0.10      3.22 o 
  10   7   1      113.31      125.49     11.20 o 
  11   7   1        2.33        2.24      4.28 o 
 -10   8   1       53.86       67.35      6.25 o 
  -9   8   1        5.49       15.71      4.25 o 
  -8   8   1       73.31       63.87      6.57 o 
  -7   8   1      104.94       94.71      6.57 o 
  -6   8   1      194.45      181.28      9.67 o 
  -5   8   1        6.30        8.39      3.18 o 
  -4   8   1       57.04       67.73      5.04 o 
  -3   8   1     1497.79     1549.39     51.81 o 
  -2   8   1       28.23       25.52      4.74 o 
  -1   8   1      165.70      167.36      8.81 o 
   0   8   1        2.90        3.67      2.41 o 
   1   8   1      379.71      359.84     19.25 o 
   2   8   1      403.07      382.25     28.52 o 
   3   8   1      136.93      123.09      5.58 o 
   4   8   1      166.58      166.36      7.19 o 
   5   8   1        9.78        9.64      2.86 o 
   6   8   1       14.55       12.20      6.52 o 
   7   8   1       17.27       15.92      7.38 o 
   8   8   1      106.17      131.37     19.71 o 
   9   8   1       10.79        8.13      3.64 o 
  10   8   1       14.46       13.02      4.42 o 
  -9   9   1        0.30       -3.49      3.84 o 
  -8   9   1      115.13      119.36      8.11 o 
  -7   9   1       89.06       96.36      6.99 o 
  -6   9   1       21.25       11.79      3.71 o 
  -5   9   1        2.37       -0.54      3.22 o 
  -4   9   1        7.52        7.57      2.54 o 
  -3   9   1      111.93      112.04      5.66 o 
  -2   9   1      308.02      296.35     17.57 o 
  -1   9   1      235.36      213.97     10.77 o 
   0   9   1      162.68      154.33      8.43 o 
   1   9   1       94.39       87.20      6.37 o 
   2   9   1      178.15      167.10      9.00 o 
   3   9   1       40.87       37.24      3.37 o 
   4   9   1        8.97       14.01      4.48 o 
   5   9   1        4.60        3.04      7.23 o 
   6   9   1        4.40        6.93      3.24 o 
   7   9   1        1.50       -3.20      3.20 o 
   8   9   1        5.42       10.21      4.07 o 
   9   9   1        4.03       -0.78      6.57 o 
  -8  10   1       29.60       25.38      5.13 o 
  -7  10   1        0.05       -0.56      3.81 o 
  -6  10   1      209.57      206.22     11.33 o 
  -5  10   1        0.80        1.24      3.33 o 
  -4  10   1       72.25       76.09      6.82 o 
  -3  10   1      101.40      108.31      5.89 o 
  -2  10   1       36.62       31.72      4.30 o 
  -1  10   1      361.80      354.76     27.71 o 
   0  10   1       96.55       94.80      6.52 o 
   1  10   1       23.14       21.24      3.84 o 
   2  10   1      132.04      113.84      7.16 o 
   3  10   1       66.26       57.42      4.07 o 
   4  10   1      209.98      190.27     10.29 o 
   5  10   1        4.85       15.21      4.00 o 
   6  10   1       95.31       92.40      6.84 o 
   7  10   1        0.39       -3.46      3.64 o 
   8  10   1       55.02       55.44      6.11 o 
  -6  11   1        3.03       -0.99      3.97 o 
  -5  11   1        0.62        1.41      3.86 o 
  -4  11   1       15.24       14.36      4.25 o 
  -3  11   1       15.62       16.06      3.30 o 
  -2  11   1      155.21      157.05      7.41 o 
  -1  11   1       47.76       51.63      5.35 o 
   0  11   1      200.32      202.69     10.95 o 
   1  11   1       18.70       10.55      3.49 o 
   2  11   1       30.80       28.58      5.55 o 
   3  11   1        0.64       -0.43      3.22 o 
   4  11   1        0.83       -1.47      3.36 o 
   5  11   1       51.85       61.39      5.85 o 
   6  11   1       76.51       66.10      6.18 o 
  -3  12   1       25.08       29.09      5.13 o 
  -2  12   1       40.24       49.61      4.90 o 
  -1  12   1       46.41       47.10      5.73 o 
   0  12   1       24.49       20.47      4.35 o 
   1  12   1       45.96       47.77      5.65 o 
   2  12   1       45.66       45.48      4.43 o 
   3  12   1       74.99       83.14      6.93 o 
 -12   0   2     1280.43     1295.53     75.07 o 
 -10   0   2      289.08      297.73     19.35 o 
  -8   0   2       16.45       13.85      3.57 o 
  -6   0   2      260.18      290.54     12.39 o 
  -4   0   2     1193.74     1191.69     47.85 o 
  -2   0   2    10004.09    10479.12    416.90 o 
   0   0   2    11919.27     6215.79    357.62 o 
   2   0   2      303.10      352.43     20.37 o 
   4   0   2     6209.05     6686.47    370.76 o 
   6   0   2     2558.26     2381.19    123.75 o 
   8   0   2      308.79      316.72     13.41 o 
  10   0   2      960.58      948.84     37.88 o 
  12   0   2      121.71      136.69     11.31 o 
 -13   1   2      109.92      112.29      7.42 o 
 -12   1   2        4.37        0.77      3.07 o 
 -11   1   2      293.17      299.74     14.01 o 
 -10   1   2        0.00       -0.93      2.32 o 
  -9   1   2        0.90       -2.24      2.24 o 
  -8   1   2      449.65      469.83     13.78 o 
  -7   1   2      123.35      122.01      4.10 o 
  -6   1   2      773.95      781.23     22.53 o 
  -5   1   2      954.99      988.00     28.22 o 
  -4   1   2      125.82       98.34      4.53 o 
  -3   1   2       94.80      139.89      8.25 o 
  -2   1   2      643.36      668.09     19.03 o 
  -1   1   2    19640.56    20401.84    822.81 o 
   0   1   2      328.88      341.75     13.54 o 
   1   1   2     3442.34     3612.46    161.82 o 
   2   1   2     2700.90     2829.11    184.33 o 
   3   1   2     8677.99     9664.89    311.99 o 
   4   1   2      238.04      206.12      7.01 o 
   5   1   2      143.05      152.33      4.82 o 
   6   1   2        2.35        1.62      0.92 o 
   7   1   2        8.12       16.39      1.99 o 
   8   1   2      323.09      292.69     10.33 o 
   9   1   2      434.17      421.93     14.54 o 
  10   1   2      152.24      134.56      7.35 o 
  11   1   2       16.98       10.58      3.06 o 
  12   1   2        0.09       -3.24      3.62 o 
  13   1   2      475.28      464.83     20.92 o 
 -13   2   2       49.68       52.20      5.34 o 
 -12   2   2       76.64       71.09      5.54 o 
 -11   2   2       93.71       91.64     10.39 o 
 -10   2   2      619.20      605.24     25.71 o 
  -9   2   2        0.01        3.55      2.52 o 
  -8   2   2      220.58      239.87      8.96 o 
  -7   2   2      177.81      178.31      5.71 o 
  -6   2   2      807.73      907.20     22.99 o 
  -5   2   2      294.51      285.25      9.02 o 
  -4   2   2      314.36      393.47     11.27 o 
  -3   2   2      902.92      906.32     24.37 o 
  -2   2   2     8597.79     9590.75    380.97 o 
  -1   2   2      127.54      122.33      7.84 o 
   0   2   2      487.58      617.12     25.28 o 
   1   2   2      325.67      375.58     25.24 o 
   2   2   2    86022.50    83253.09   3502.96 o 
   3   2   2      573.86      568.53     18.35 o 
   4   2   2     1119.56     1339.68     42.95 o 
   5   2   2      174.43      157.63      5.73 o 
   6   2   2      437.68      476.40     13.81 o 
   7   2   2      129.22      115.97      4.71 o 
   8   2   2      162.25      159.06      7.69 o 
   9   2   2      183.01      170.99     11.41 o 
  10   2   2      336.35      345.29     28.98 o 
  11   2   2      116.66      122.67     13.65 o 
  12   2   2        3.33        3.38      3.16 o 
  13   2   2      108.07      119.34      7.60 o 
 -13   3   2        1.90        3.53      3.56 o 
 -12   3   2       38.19       37.96      4.68 o 
 -11   3   2        4.96        8.26      5.09 o 
 -10   3   2       37.66       34.27      4.07 o 
  -9   3   2       11.86       13.89      5.25 o 
  -8   3   2      166.26      169.06      7.65 o 
  -7   3   2      285.68      292.27     18.65 o 
  -6   3   2        0.01       -0.35      0.76 o 
  -5   3   2      394.48      447.12     11.57 o 
  -4   3   2       76.05       82.09      6.06 o 
  -3   3   2     2445.58     2758.67    110.16 o 
  -2   3   2     2391.98     2404.59     78.72 o 
  -1   3   2     3204.38     3450.74    171.53 o 
   0   3   2     1747.07     1715.81     69.58 o 
   1   3   2       32.57       33.55      2.34 o 
   2   3   2      722.25      577.86     43.75 o 
   3   3   2      264.76      298.12      8.80 o 
   4   3   2      261.48      283.36      9.70 o 
   5   3   2     1705.08     1635.20     52.00 o 
   6   3   2      364.24      349.83     10.42 o 
   7   3   2      592.63      612.38     17.75 o 
   8   3   2       77.62       74.83      6.04 o 
   9   3   2        7.52        9.29      2.84 o 
  10   3   2        5.15        3.77      4.02 o 
  11   3   2        8.85        9.34      5.91 o 
  12   3   2        7.51        9.18      3.92 o 
  13   3   2       45.74       49.61      5.21 o 
 -13   4   2       13.08       13.37      3.99 o 
 -12   4   2       93.39       97.60     10.70 o 
 -11   4   2       81.31       90.00      6.12 o 
 -10   4   2      103.48       97.37      6.05 o 
  -9   4   2        9.03       11.41      2.62 o 
  -8   4   2      597.80      569.17     24.02 o 
  -7   4   2       62.54       52.73      3.30 o 
  -6   4   2     1263.97     1344.05     44.59 o 
  -5   4   2       83.09       66.01      6.16 o 
  -4   4   2      177.94      160.05     14.34 o 
  -3   4   2      489.70      557.07     18.89 o 
  -2   4   2     1818.80     1863.59     61.30 o 
  -1   4   2      271.05      267.74     18.28 o 
   0   4   2     3441.32     3693.80    149.34 o 
   1   4   2     1920.96     1895.11     77.03 o 
   3   4   2     2385.69     2525.95     82.86 o 
   4   4   2     2722.44     2983.66    124.07 o 
   5   4   2     2729.89     2794.49     89.43 o 
   6   4   2      730.59      749.77     33.56 o 
   7   4   2      815.27      761.63     21.80 o 
   8   4   2      399.46      395.22     14.21 o 
   9   4   2       86.27       76.26      5.07 o 
  10   4   2       40.08       36.40      4.07 o 
  11   4   2        3.42        2.19      2.84 o 
  12   4   2       39.82       37.40      4.71 o 
  13   4   2       50.02       55.06      5.40 o 
 -12   5   2        0.06       -3.46      4.38 o 
 -11   5   2       96.57      112.86     10.19 o 
 -10   5   2      295.04      273.79     18.44 o 
  -8   5   2        0.57       -3.06      3.06 o 
  -7   5   2       74.37       61.00      6.88 o 
  -6   5   2      445.19      463.48     20.52 o 
  -5   5   2     1272.04     1275.69     42.51 o 
  -4   5   2     1224.13     1276.21     43.92 o 
  -3   5   2      109.52       85.05      3.87 o 
  -2   5   2      147.79      178.48      8.35 o 
  -1   5   2      352.16      379.49     17.21 o 
   0   5   2     1194.54     1119.50     46.02 o 
   1   5   2      595.50      553.55     23.26 o 
   2   5   2     3497.52     3496.15    141.53 o 
   3   5   2      784.69      860.53     28.83 o 
   4   5   2        7.49        7.50      1.59 o 
   5   5   2      256.74      251.44     18.19 o 
   6   5   2      658.82      672.57     22.51 o 
   7   5   2     3510.68     3320.89    133.35 o 
   8   5   2        4.31        0.38      2.37 o 
   9   5   2        3.19        0.15      2.66 o 
  10   5   2        1.06        5.19      3.97 o 
  11   5   2       40.86       47.47      7.33 o 
  12   5   2      149.94      157.17     12.83 o 
 -12   6   2       26.55       22.61      6.32 o 
 -11   6   2       11.53       17.62      5.40 o 
 -10   6   2      189.18      172.75     13.24 o 
  -9   6   2       87.05       82.26      5.94 o 
  -8   6   2       75.41       74.78      5.51 o 
  -7   6   2        3.48        1.23      2.65 o 
  -6   6   2      326.61      303.10     24.45 o 
  -5   6   2       13.44       17.90      2.37 o 
  -4   6   2      108.24      122.66      5.44 o 
  -3   6   2      226.39      217.93     10.14 o 
  -2   6   2     1509.84     1708.40     70.01 o 
  -1   6   2     2169.03     2125.21     86.65 o 
   0   6   2       10.99       10.10      5.45 o 
   1   6   2      676.94      668.62     49.35 o 
   2   6   2     1125.73     1015.55    108.33 o 
   3   6   2       11.33        8.46      1.68 o 
   4   6   2        1.99        2.03      1.59 o 
   5   6   2        2.33        4.74      5.19 o 
   6   6   2        0.61       -3.00      5.19 o 
   7   6   2       73.51       74.41      5.47 o 
   8   6   2        0.17        0.48      2.99 o 
   9   6   2       17.90       23.02      5.30 o 
  10   6   2      507.04      476.59     29.95 o 
  11   6   2       18.12       13.14      5.50 o 
  12   6   2       85.79       94.42      9.57 o 
 -11   7   2        0.33        7.54      4.99 o 
 -10   7   2        6.27        8.20      3.76 o 
  -9   7   2      183.40      186.88     10.15 o 
  -8   7   2       66.40       75.25      5.73 o 
  -7   7   2      151.55      165.26      9.03 o 
  -6   7   2      575.72      568.53     24.62 o 
  -5   7   2       12.49       17.15      2.56 o 
  -4   7   2      310.47      310.57     11.54 o 
  -3   7   2       81.45       91.02      6.92 o 
  -2   7   2        0.39        0.68      2.00 o 
  -1   7   2      274.86      277.00     12.71 o 
   0   7   2       85.32       83.47      5.19 o 
   1   7   2       41.73       63.16      4.43 o 
   2   7   2       79.11       74.16      4.86 o 
   3   7   2      234.46      228.12      8.78 o 
   4   7   2      139.46      139.83     11.22 o 
   5   7   2      118.96      118.44      6.83 o 
   6   7   2        3.02        3.78      2.73 o 
   7   7   2       85.53       92.21      8.51 o 
   8   7   2      149.46      164.30      9.11 o 
   9   7   2       23.58       14.27      4.03 o 
  10   7   2        3.27        8.86      5.60 o 
  11   7   2        2.78       -0.41      4.28 o 
 -10   8   2      100.50      119.90     16.25 o 
  -9   8   2       19.09       22.92      4.67 o 
  -8   8   2       20.65       16.64      4.99 o 
  -7   8   2       95.93      105.22      6.98 o 
  -6   8   2      123.49      132.67      7.83 o 
  -5   8   2       48.87       58.01      6.88 o 
  -4   8   2     1857.65     1749.88     88.60 o 
  -3   8   2       45.78       64.54      4.90 o 
  -2   8   2      353.15      330.16     15.20 o 
  -1   8   2      147.63      158.20      8.42 o 
   0   8   2        1.44       -1.45      2.39 o 
   1   8   2      174.08      166.59     18.33 o 
   2   8   2       22.96       19.88      3.92 o 
   3   8   2       17.09       20.65      3.18 o 
   4   8   2        8.89       10.89      2.41 o 
   5   8   2       18.84       18.45      3.49 o 
   6   8   2      452.49      427.61     19.29 o 
   7   8   2      404.43      420.02     19.12 o 
   8   8   2      179.18      190.04     10.44 o 
   9   8   2       87.09       70.82      6.42 o 
  10   8   2       62.15       72.73      8.45 o 
  -9   9   2       29.36       36.97     10.13 o 
  -8   9   2      142.88      167.62      9.99 o 
  -7   9   2        0.43        4.86      3.76 o 
  -6   9   2      165.62      174.95     10.39 o 
  -5   9   2       18.33       18.86      3.77 o 
  -4   9   2      100.50      108.43      5.72 o 
  -3   9   2       64.02       61.33      4.17 o 
  -2   9   2      356.27      307.37     14.65 o 
  -1   9   2      140.61      131.65      7.66 o 
   0   9   2       28.76       29.02      5.60 o 
   1   9   2       87.69       82.60      5.70 o 
   2   9   2       19.73       12.12      4.79 o 
   3   9   2       44.46       42.35      3.93 o 
   4   9   2       57.65       46.38      4.48 o 
   5   9   2      145.56      129.90      7.71 o 
   6   9   2        1.10       -1.70      5.09 o 
   7   9   2       97.95      110.75      7.44 o 
   8   9   2       13.99       20.80      4.28 o 
   9   9   2        2.46       -3.46      3.60 o 
  -8  10   2        6.93        6.83      4.32 o 
  -7  10   2        0.84        6.60      3.94 o 
  -6  10   2      103.72      101.71      7.43 o 
  -5  10   2        0.00       -2.20      3.59 o 
  -4  10   2      184.74      194.16     14.57 o 
  -3  10   2      106.87      104.18      5.67 o 
  -2  10   2      472.34      483.51     22.00 o 
  -1  10   2      216.37      226.00     11.67 o 
   0  10   2       39.05       39.48      4.57 o 
   1  10   2        6.26        4.00      4.99 o 
   2  10   2      207.09      194.05     10.33 o 
   3  10   2      145.78      115.76     10.65 o 
   4  10   2        0.69       -2.16      3.16 o 
   5  10   2       14.43       29.41      4.99 o 
   6  10   2        2.33        2.82      3.36 o 
   7  10   2        1.31       -1.54      3.70 o 
   8  10   2        0.39       -2.00      3.89 o 
  -6  11   2       71.05       69.57      6.45 o 
  -5  11   2       12.34        6.86      4.22 o 
  -4  11   2       59.55       52.98      5.53 o 
  -3  11   2       18.95       15.61      3.45 o 
  -2  11   2       53.51       54.23      4.35 o 
  -1  11   2       52.98       54.57      5.40 o 
   0  11   2      172.20      166.10      9.54 o 
   1  11   2        3.82        2.43      3.28 o 
   2  11   2        1.38        0.58      3.16 o 
   3  11   2        7.54        6.51      7.89 o 
   4  11   2        9.12        5.22      3.64 o 
   5  11   2        1.83       -0.93      4.23 o 
   6  11   2        0.16        2.03      4.84 o 
  -3  12   2      181.27      181.90     10.57 o 
  -2  12   2        3.40        0.74      2.81 o 
  -1  12   2      292.83      287.19     14.76 o 
   0  12   2       14.36       15.20      4.94 o 
   1  12   2       54.21       51.02     11.41 o 
   2  12   2        1.85        0.60      3.03 o 
   3  12   2      139.74      162.66      9.77 o 
 -13   0   3        0.07        0.20      4.58 o 
 -11   0   3       48.84       44.82      6.21 o 
  -9   0   3      218.97      221.13     14.87 o 
  -7   0   3     1302.63     1299.85     52.57 o 
  -5   0   3      153.58      168.15      7.49 o 
  -3   0   3     7441.80     7265.23    288.52 o 
  -1   0   3     3141.23     3346.77    106.82 o 
   1   0   3       25.29       22.50      0.96 o 
   3   0   3       14.70        6.42      2.04 o 
   5   0   3      468.16      461.14     21.24 o 
   9   0   3       26.21       25.90      5.75 o 
  11   0   3      511.02      509.49     31.27 o 
  13   0   3      148.48      158.29     12.83 o 
 -13   1   3        7.99       15.44      9.22 o 
 -12   1   3      121.59      116.31      7.27 o 
 -11   1   3      225.90      243.80     12.73 o 
 -10   1   3       54.26       48.49      8.25 o 
  -9   1   3      494.00      507.70     21.61 o 
  -8   1   3       21.26       26.09      2.88 o 
  -7   1   3        3.21        2.31      1.19 o 
  -6   1   3      287.91      296.28      8.99 o 
  -5   1   3     1413.13     1477.36     41.97 o 
  -4   1   3      371.25      275.87      8.24 o 
  -3   1   3     5935.06     5837.13    164.06 o 
  -2   1   3      126.72      156.23      7.64 o 
  -1   1   3    14456.12    14985.91    488.14 o 
   0   1   3      160.59      171.41      7.01 o 
   1   1   3    11397.52    12818.66    408.48 o 
   2   1   3        0.26        0.67      0.47 o 
   3   1   3     5099.81     5326.45    172.14 o 
   4   1   3      131.13      102.14      3.90 o 
   5   1   3     1224.21     1259.00     41.18 o 
   6   1   3      647.25      647.18     18.45 o 
   7   1   3      893.19      957.24     31.21 o 
   8   1   3      226.33      197.07      7.41 o 
   9   1   3       30.76       37.67      2.83 o 
  10   1   3      108.95      119.58      6.80 o 
  11   1   3       65.17       65.39      6.72 o 
  12   1   3       35.95       43.03      4.75 o 
  13   1   3       10.74       15.34      3.92 o 
 -13   2   3        3.26        1.95      4.48 o 
 -12   2   3       70.65       65.09      5.40 o 
 -11   2   3       63.50       60.16      4.93 o 
 -10   2   3     1702.13     1668.79     67.27 o 
  -9   2   3      356.48      360.24     15.99 o 
  -8   2   3       10.30        9.23      1.84 o 
  -7   2   3       36.33       31.68      2.57 o 
  -6   2   3      123.29      125.13      3.70 o 
  -5   2   3        2.82        4.16      1.50 o 
  -4   2   3      798.13      876.52     22.15 o 
  -3   2   3      144.00      144.03     10.41 o 
  -2   2   3       42.81       31.51      4.18 o 
  -1   2   3     1608.29     1694.53    168.12 o 
   0   2   3     1730.12     1868.01     75.84 o 
   1   2   3     5279.11     5582.26    178.96 o 
   2   2   3    49939.86    49323.90   1824.32 o 
   3   2   3      655.85      588.39     24.74 o 
   4   2   3     2186.90     2334.84     64.76 o 
   5   2   3      526.15      503.66     17.53 o 
   6   2   3      757.98      764.72     21.71 o 
   7   2   3      107.90      113.42      5.00 o 
   8   2   3      142.88      121.61      5.21 o 
   9   2   3        2.94        0.68      1.78 o 
  10   2   3      705.04      694.86     29.17 o 
  11   2   3      105.89       98.30      9.78 o 
  12   2   3      167.60      168.74      9.22 o 
  13   2   3       36.57       44.46      5.21 o 
 -13   3   3       12.86       18.18      4.21 o 
 -12   3   3        3.79        0.83      2.94 o 
 -11   3   3       21.37       28.44      4.18 o 
 -10   3   3        0.12       -2.18      4.74 o 
  -9   3   3     1061.10     1142.81     44.12 o 
  -8   3   3      223.93      219.06      8.45 o 
  -7   3   3      150.94      122.51     11.27 o 
  -6   3   3       34.92       26.66      1.71 o 
  -5   3   3      288.53      259.60      7.36 o 
  -4   3   3       58.69       38.86      2.64 o 
  -3   3   3     1502.33     1449.52     47.82 o 
  -2   3   3      217.18      197.63     15.03 o 
  -1   3   3     1666.55     1732.38    101.30 o 
   0   3   3     1786.42     1733.44    118.61 o 
   1   3   3     3120.73     3341.50    134.87 o 
   2   3   3     1740.40     1632.52     53.64 o 
   3   3   3      261.83      239.62     18.71 o 
   4   3   3     2488.16     2606.14     83.09 o 
   5   3   3      430.73      345.50     11.72 o 
   6   3   3       45.64       37.58      2.14 o 
   7   3   3        0.04        1.26      1.78 o 
   8   3   3      370.07      355.37     10.79 o 
   9   3   3      132.02      131.56      7.16 o 
  10   3   3        5.39        1.17      2.63 o 
  11   3   3       14.13       18.34      4.13 o 
  12   3   3       42.54       48.70      5.22 o 
  13   3   3      117.85      110.46      7.52 o 
 -13   4   3       14.19       26.46      4.54 o 
 -12   4   3       11.65        8.59      3.52 o 
 -11   4   3        0.13        0.21      2.93 o 
 -10   4   3      153.16      139.37      7.77 o 
  -9   4   3      515.16      525.95     18.54 o 
  -8   4   3      994.08      908.59     60.40 o 
  -7   4   3        6.37        4.32      2.60 o 
  -6   4   3     1505.44     1525.86     50.51 o 
  -5   4   3       78.88       98.29      4.44 o 
  -4   4   3        1.61       -0.03      1.08 o 
  -3   4   3      110.84      121.72      4.84 o 
  -2   4   3      386.20      393.99     14.74 o 
  -1   4   3      142.62      151.63     10.54 o 
   0   4   3     1101.07     1147.85     47.03 o 
   1   4   3      361.67      333.46     14.46 o 
   2   4   3     4697.37     5303.39    213.73 o 
   3   4   3      211.58      245.40     11.47 o 
   4   4   3    21745.22    24539.28    678.56 o 
   5   4   3      132.61       89.23      4.47 o 
   6   4   3        2.62        0.42      1.34 o 
   7   4   3       65.65       71.34      4.32 o 
   8   4   3      287.60      297.12     11.09 o 
   9   4   3        0.24       -1.33      2.04 o 
  10   4   3       62.53       62.36      4.86 o 
  11   4   3       16.80       16.71      3.67 o 
  12   4   3        9.39       12.22      3.54 o 
 -12   5   3        0.29       -0.10      4.58 o 
 -11   5   3      134.48      113.06     10.19 o 
 -10   5   3      110.95      102.77      9.17 o 
  -9   5   3      570.84      504.03     22.07 o 
  -8   5   3      100.21       97.94      8.91 o 
  -7   5   3       87.88       80.60      5.50 o 
  -6   5   3       74.62       73.08      4.91 o 
  -5   5   3      366.45      378.87     13.46 o 
  -4   5   3      302.85      328.64     11.76 o 
  -3   5   3      320.16      381.99     13.40 o 
  -2   5   3      470.43      501.75     17.20 o 
  -1   5   3     3301.50     3558.79    144.12 o 
   0   5   3       17.72       21.78      5.45 o 
   1   5   3       35.52       33.10      6.32 o 
   2   5   3      759.92      785.23     50.78 o 
   3   5   3      281.74      266.75      9.60 o 
   4   5   3      665.78      678.35     39.40 o 
   5   5   3      240.36      243.43     12.22 o 
   6   5   3     1445.71     1457.15     47.36 o 
   7   5   3     2189.35     2282.00     92.44 o 
   8   5   3       83.66       75.37      7.54 o 
   9   5   3      136.81      117.95      9.88 o 
  10   5   3        0.35        3.57      3.77 o 
  11   5   3       12.10        1.53      4.69 o 
  12   5   3       67.31       80.47      8.76 o 
 -12   6   3       35.33       43.29      7.54 o 
 -11   6   3        0.16       -0.41      4.38 o 
 -10   6   3       47.05       52.05      5.13 o 
  -9   6   3       89.07       92.79      6.48 o 
  -8   6   3       72.42       79.96     10.64 o 
  -7   6   3        0.18       -1.38      2.66 o 
  -6   6   3      171.26      175.06      9.06 o 
  -5   6   3        8.99       11.51      2.05 o 
  -4   6   3      281.31      308.89     16.46 o 
  -3   6   3      467.30      467.73     16.38 o 
  -2   6   3      666.17      651.15     46.09 o 
  -1   6   3      244.55      244.90     34.84 o 
   0   6   3     1025.18     1098.57     45.45 o 
   1   6   3        3.70        2.33      2.24 o 
   2   6   3        0.11       -1.11      1.66 o 
   3   6   3       11.85       16.06      1.94 o 
   4   6   3      411.62      437.66     15.38 o 
   5   6   3       61.46       42.58      5.60 o 
   6   6   3        0.02        3.59      5.14 o 
   7   6   3      116.23       98.89      6.22 o 
   8   6   3      430.70      376.73     17.14 o 
  10   6   3        1.17        8.76      4.99 o 
  11   6   3        1.20        0.20      3.97 o 
 -11   7   3       31.09       38.30      7.03 o 
 -10   7   3        0.10       -4.53      5.50 o 
  -9   7   3       12.04        5.56      5.60 o 
  -8   7   3      121.58      116.73      8.96 o 
  -7   7   3      183.30      182.57      9.75 o 
  -6   7   3       64.86       53.37      4.78 o 
  -5   7   3        6.18        6.76      2.25 o 
  -4   7   3      149.83      147.24      7.38 o 
  -3   7   3      199.39      180.22      7.32 o 
  -2   7   3       53.90       47.99      4.03 o 
  -1   7   3        0.26        4.73      6.93 o 
   0   7   3        1.19       -0.74      1.83 o 
   1   7   3      262.55      252.06     11.74 o 
   2   7   3        4.56        6.01      2.70 o 
   3   7   3      106.44      108.46      5.16 o 
   4   7   3       38.12       35.61      3.61 o 
   5   7   3      222.97      215.59     10.62 o 
   6   7   3      145.03      150.54      8.24 o 
   7   7   3      333.73      318.71     14.98 o 
   8   7   3       44.59       41.79      5.01 o 
   9   7   3      555.45      556.30     35.96 o 
  10   7   3      227.09      242.83     17.62 o 
  11   7   3       18.43       16.91      5.91 o 
 -10   8   3       52.22       53.68      6.15 o 
  -9   8   3        8.70        7.79      3.82 o 
  -8   8   3       31.33       33.23      4.79 o 
  -7   8   3       16.53       10.04      3.38 o 
  -6   8   3      209.07      216.51     15.53 o 
  -5   8   3       22.17       25.84      3.81 o 
  -4   8   3      203.20      221.93      9.78 o 
  -3   8   3      562.28      573.18     20.20 o 
  -2   8   3       12.56        9.61      2.78 o 
  -1   8   3       40.16       44.21      6.67 o 
   0   8   3        0.00       -0.39      2.10 o 
   1   8   3     1578.18     1520.18     62.88 o 
   2   8   3       90.61       76.85      5.11 o 
   3   8   3        3.49        0.73      2.55 o 
   4   8   3        0.66       -0.32      2.55 o 
   5   8   3       22.16       28.18      4.43 o 
   6   8   3       79.89       55.75      5.00 o 
   7   8   3       18.37       41.28      9.68 o 
   8   8   3        0.23        0.76      4.53 o 
   9   8   3       13.21        6.06      8.20 o 
  10   8   3       10.87       24.75      6.11 o 
  -9   9   3      101.55      130.12      8.82 o 
  -8   9   3        3.32        3.54      4.00 o 
  -7   9   3      297.72      304.76     15.03 o 
  -6   9   3       51.86       45.84      6.52 o 
  -5   9   3      125.83      131.78      8.02 o 
  -4   9   3      447.39      409.78     22.16 o 
  -3   9   3        1.19        3.44      2.33 o 
  -2   9   3      293.15      292.24     14.12 o 
  -1   9   3       60.61       54.77      7.08 o 
   0   9   3       41.48       38.42      4.03 o 
   1   9   3        0.70        0.51      2.49 o 
   2   9   3      737.31      724.40     31.15 o 
   3   9   3      488.82      469.55     16.95 o 
   4   9   3       18.23       12.73      3.82 o 
   5   9   3       94.70       97.81      6.45 o 
   6   9   3        0.02       -1.15      2.81 o 
   7   9   3       14.95       18.65      4.13 o 
   8   9   3        8.03       12.37      4.10 o 
   9   9   3       28.74       40.51      5.68 o 
  -8  10   3      154.97      195.41     11.40 o 
  -7  10   3       19.98       31.62      5.19 o 
  -6  10   3       27.87       34.38      5.00 o 
  -5  10   3       83.05       82.30      6.60 o 
  -4  10   3       46.49       49.57      5.41 o 
  -3  10   3       26.81       27.76      3.49 o 
  -2  10   3      354.93      360.07     17.21 o 
  -1  10   3      434.00      411.58     35.55 o 
   0  10   3      156.89      151.87      8.68 o 
   1  10   3      200.83      175.89      9.61 o 
   2  10   3       25.88       25.71      4.07 o 
   3  10   3       75.86       79.67     11.56 o 
   4  10   3       22.28       12.76      3.66 o 
   5  10   3       16.42       22.08      4.21 o 
   6  10   3       17.06       18.72      4.25 o 
   7  10   3        3.11       -0.74      3.90 o 
   8  10   3       16.28       12.44      4.55 o 
  -6  11   3       81.16       85.77      7.18 o 
  -5  11   3       23.96       27.49      5.81 o 
  -4  11   3        8.32        4.21      3.76 o 
  -3  11   3       40.94       42.66      4.29 o 
  -2  11   3       55.57       58.16      4.48 o 
  -1  11   3       17.06       21.99      5.55 o 
   0  11   3      197.43      193.48     18.28 o 
   1  11   3      227.97      210.13     11.24 o 
   2  11   3      121.46      113.85      7.60 o 
   3  11   3       16.53       17.41      4.03 o 
   4  11   3       25.85       26.61      4.50 o 
   5  11   3        6.15       16.64      4.43 o 
   6  11   3        1.12       -2.16      3.65 o 
  -3  12   3       64.46       71.05      6.62 o 
  -2  12   3       89.64       85.62      5.59 o 
  -1  12   3       64.75       71.98      6.73 o 
   0  12   3      160.70      159.31     11.41 o 
   1  12   3       75.31       74.23      6.52 o 
   2  12   3       15.94       20.61      4.38 o 
   3  12   3       19.59       22.63      4.67 o 
 -12   0   4        1.03        3.97      4.58 o 
 -10   0   4       25.26       20.47      4.99 o 
  -8   0   4      353.21      364.35     15.77 o 
  -6   0   4     1576.49     1603.39     64.45 o 
  -4   0   4      319.31      390.63     16.17 o 
  -2   0   4     1827.23     1718.35     98.50 o 
   0   0   4     8959.87     9872.69    382.82 o 
   2   0   4     4346.16     4536.05    174.13 o 
   4   0   4     3928.05     4293.34    164.74 o 
   6   0   4      187.73      201.65      8.82 o 
   8   0   4      593.73      534.14     65.24 o 
  10   0   4       21.16       28.52      4.89 o 
  12   0   4      820.73      869.46     51.54 o 
 -13   1   4      334.68      327.14     15.66 o 
 -12   1   4       30.81       40.33      5.09 o 
 -11   1   4       95.12       97.94      6.34 o 
 -10   1   4       60.89       64.12      5.09 o 
  -9   1   4      185.59      197.20     28.83 o 
  -8   1   4        2.80        0.90      1.44 o 
  -7   1   4      721.92      766.86     22.28 o 
  -6   1   4      143.60      160.33      5.26 o 
  -5   1   4      364.67      346.31     12.47 o 
  -4   1   4       26.48       26.38      1.72 o 
  -3   1   4      682.20      713.46     21.69 o 
  -2   1   4     3472.11     3337.23    122.93 o 
  -1   1   4    10342.66    10243.60    328.86 o 
   0   1   4     1665.75     1603.34     65.85 o 
   1   1   4     2779.28     2883.38     91.87 o 
   2   1   4      147.67      166.66      4.90 o 
   3   1   4      429.25      371.49     10.56 o 
   4   1   4      222.13      223.05      6.63 o 
   5   1   4      371.89      423.43     14.31 o 
   6   1   4       58.10       65.08      5.02 o 
   7   1   4     1127.86     1147.11     54.14 o 
   8   1   4      171.84      160.05      7.07 o 
   9   1   4      222.68      214.91      8.13 o 
  10   1   4      408.98      380.78     11.56 o 
  11   1   4       72.16       60.90      4.64 o 
  12   1   4       85.03       82.41      5.87 o 
  13   1   4        0.75        2.24      3.31 o 
 -13   2   4       61.39       59.94      6.32 o 
 -12   2   4        4.04        4.80      4.58 o 
 -11   2   4        3.52        2.25      2.84 o 
 -10   2   4      238.23      237.50     13.45 o 
  -9   2   4        7.59        7.95      2.81 o 
  -8   2   4      288.60      294.27     10.93 o 
  -7   2   4     1000.77     1000.99     28.88 o 
  -6   2   4      218.20      233.30      6.35 o 
  -5   2   4        3.74        2.88      0.71 o 
  -4   2   4     1230.68     1402.28     39.80 o 
  -3   2   4     1943.54     2054.99     58.09 o 
  -2   2   4      570.18      611.52     25.28 o 
  -1   2   4     7821.12     7880.57    261.72 o 
   0   2   4      319.71      419.96     19.05 o 
   1   2   4     6280.55     6670.32    213.92 o 
   2   2   4        5.69        4.32      1.32 o 
   3   2   4     1244.24     1201.44     33.49 o 
   4   2   4     3398.60     3766.49    121.98 o 
   5   2   4      715.51      758.59     25.20 o 
   6   2   4     1190.36     1337.77     51.79 o 
   7   2   4      510.07      483.87     16.89 o 
   8   2   4       24.65       29.00      2.49 o 
   9   2   4       15.15       13.85      2.24 o 
  10   2   4      647.53      621.89     26.32 o 
  11   2   4       15.98       14.00      3.49 o 
  12   2   4       39.72       44.38      3.96 o 
  13   2   4       70.84       80.31      6.12 o 
 -13   3   4      103.37      106.45      7.23 o 
 -12   3   4       31.39       41.41      4.93 o 
 -11   3   4      129.49      133.98      7.85 o 
 -10   3   4       36.53       40.89      4.31 o 
  -9   3   4        0.13        8.61      2.63 o 
  -8   3   4       71.82       75.63      4.06 o 
  -7   3   4        2.96        2.58      1.49 o 
  -6   3   4       20.07       15.59      1.46 o 
  -5   3   4        2.92        2.32      0.95 o 
  -4   3   4     1522.72     1582.90     53.03 o 
  -3   3   4      106.43       95.31      5.89 o 
  -2   3   4      500.18      574.19     19.30 o 
  -1   3   4     1564.72     1670.14     67.81 o 
   0   3   4     2095.97     2243.75     90.97 o 
   1   3   4     2021.86     2152.18     87.08 o 
   2   3   4     3120.21     3235.01     90.06 o 
   3   3   4     3011.21     3333.12    108.98 o 
   4   3   4       90.50      105.14      4.96 o 
   5   3   4     1424.11     1513.49     54.32 o 
   6   3   4       90.46       87.64      3.39 o 
   7   3   4       29.11       26.63      3.51 o 
   8   3   4      280.27      256.22      9.32 o 
   9   3   4      380.52      372.93     16.46 o 
  10   3   4      158.29      163.04      8.61 o 
  11   3   4       88.48       78.41      5.58 o 
  12   3   4        0.65       -3.02      3.02 o 
  13   3   4       14.54        6.39      3.74 o 
 -13   4   4       39.48       46.41      5.22 o 
 -12   4   4        3.66       -3.13      3.13 o 
 -11   4   4      115.61      115.56      7.17 o 
 -10   4   4        1.75        2.03      2.81 o 
  -9   4   4      182.47      164.79     12.51 o 
  -8   4   4     1314.09     1143.82     56.55 o 
  -7   4   4      126.44      113.32     10.03 o 
  -6   4   4     1259.53     1295.61     43.00 o 
  -5   4   4       12.44        7.03      1.36 o 
  -4   4   4      791.56      925.91     36.09 o 
  -3   4   4      563.44      590.08     20.01 o 
  -2   4   4       10.73       28.01      2.35 o 
  -1   4   4       13.60       18.77      1.94 o 
   0   4   4      179.61      154.31     21.03 o 
   1   4   4     1271.28     1330.91     54.34 o 
   2   4   4     1317.54     1359.78     55.46 o 
   3   4   4       81.72       75.68      6.32 o 
   4   4   4     9975.90    10705.70    266.93 o 
   5   4   4        3.78        4.52      1.59 o 
   6   4   4      417.39      425.92     17.55 o 
   7   4   4        0.60        0.12      1.44 o 
   8   4   4       34.43       32.90      4.59 o 
   9   4   4       57.56       55.10      4.39 o 
  10   4   4       44.98       43.85      4.25 o 
  11   4   4       10.25        9.36      3.62 o 
  12   4   4       59.70       63.38      5.21 o 
 -12   5   4        7.60       11.61      5.50 o 
 -11   5   4        0.02        2.65      4.48 o 
 -10   5   4        2.44       -2.34      3.77 o 
  -9   5   4       73.68       61.29      9.22 o 
  -8   5   4       51.21       54.97      5.81 o 
  -7   5   4       93.17       91.00      7.74 o 
  -6   5   4      598.02      604.73     17.96 o 
  -5   5   4        1.93        2.05      1.59 o 
  -4   5   4       12.19       14.43      1.79 o 
  -3   5   4       66.27       82.09      4.11 o 
  -2   5   4       20.28       19.26      1.85 o 
  -1   5   4      220.27      259.09     22.92 o 
   0   5   4     1025.44      971.07     40.12 o 
   1   5   4      117.60      118.34      7.13 o 
   2   5   4        0.10        0.41      1.56 o 
   3   5   4     1284.16     1282.78     42.61 o 
   4   5   4      115.42      106.90      7.58 o 
   5   5   4      424.69      422.27     14.51 o 
   6   5   4      523.74      494.47     16.91 o 
   7   5   4      203.97      213.67     16.99 o 
   8   5   4       73.44       70.94      5.15 o 
   9   5   4      202.20      193.43     13.95 o 
  10   5   4        1.51       -0.61      3.77 o 
  11   5   4        4.67        8.96      4.69 o 
  12   5   4       63.94       68.45      8.25 o 
 -12   6   4        0.12        2.75      5.09 o 
 -11   6   4        7.53        6.52      4.79 o 
 -10   6   4       58.20       52.07      4.83 o 
  -9   6   4      100.25      107.33      6.79 o 
  -8   6   4       11.19       10.20      3.62 o 
  -7   6   4       50.21       56.16      5.60 o 
  -6   6   4      197.71      192.03     15.33 o 
  -5   6   4       66.11       57.48      3.46 o 
  -4   6   4      874.92      956.85     45.79 o 
  -3   6   4      157.10      160.45      6.49 o 
  -2   6   4      660.40      656.99     27.87 o 
  -1   6   4      864.33      906.44     59.13 o 
   0   6   4      149.16      157.49     20.73 o 
   1   6   4      359.00      350.35     15.41 o 
   2   6   4      244.15      259.00     26.84 o 
   3   6   4      687.12      701.84     23.89 o 
   4   6   4       20.10       16.36      2.02 o 
   5   6   4      379.09      374.12     16.56 o 
   6   6   4     1389.01     1397.37    106.70 o 
   7   6   4      287.10      260.05     12.39 o 
   8   6   4      142.78      115.38      7.15 o 
   9   6   4       10.61       22.71      5.40 o 
  10   6   4      101.77      106.14      9.98 o 
  11   6   4        0.06       -4.18      4.18 o 
 -11   7   4        0.15        1.83      4.79 o 
 -10   7   4       33.08       27.79      4.50 o 
  -9   7   4       13.35       11.64      4.94 o 
  -8   7   4      546.58      570.76     25.19 o 
  -7   7   4      189.80      186.96      9.86 o 
  -6   7   4       57.41       62.24      5.02 o 
  -5   7   4      508.95      505.74     18.00 o 
  -4   7   4       13.45       22.36      3.57 o 
  -3   7   4      290.16      310.66     16.66 o 
  -2   7   4      377.12      414.35     18.54 o 
  -1   7   4      151.14      133.98      7.20 o 
   0   7   4      169.82      188.54     13.14 o 
   1   7   4      382.84      380.83     16.93 o 
   2   7   4        4.22        2.30      2.06 o 
   3   7   4      133.62      126.25      5.52 o 
   4   7   4      750.08      745.88     25.58 o 
   5   7   4       12.33        5.12      2.73 o 
   6   7   4      103.55      101.26      6.37 o 
   7   7   4       27.81       27.97      6.88 o 
   8   7   4        6.84        4.28      3.24 o 
   9   7   4      497.72      492.05     75.17 o 
  10   7   4       54.50       51.95      7.44 o 
  11   7   4        0.01       -4.79      4.79 o 
 -10   8   4       10.05        8.84      4.79 o 
  -9   8   4        0.07       -2.74      3.77 o 
  -8   8   4      135.90      148.69     12.22 o 
  -7   8   4       17.00       15.67      3.88 o 
  -6   8   4      120.27      141.54     11.61 o 
  -5   8   4        4.80        0.36      2.20 o 
  -4   8   4      105.23      103.13      5.40 o 
  -3   8   4        8.85        6.68      2.26 o 
  -2   8   4       31.45       33.77      4.03 o 
  -1   8   4      698.26      635.10     28.16 o 
   0   8   4      550.13      530.36     23.12 o 
   1   8   4      103.59       96.45     14.01 o 
   2   8   4      620.94      665.51     30.46 o 
   3   8   4       67.32       63.42      3.87 o 
   4   8   4       54.41       37.18      4.99 o 
   5   8   4      192.27      181.50      9.54 o 
   6   8   4       16.15       22.94      6.01 o 
   7   8   4        9.01       22.63      4.03 o 
   8   8   4       20.28       14.72      3.92 o 
   9   8   4       25.07       10.80      4.20 o 
  10   8   4       64.59       53.17      7.44 o 
  -9   9   4       11.65        2.49      4.07 o 
  -8   9   4       43.99       46.01      5.72 o 
  -7   9   4       16.77       12.21      4.99 o 
  -6   9   4      155.61      162.05      9.30 o 
  -5   9   4        0.05        0.11      3.25 o 
  -4   9   4      135.02      143.35      8.37 o 
  -3   9   4        0.05       -0.18      2.28 o 
  -2   9   4       20.10       21.22      5.96 o 
  -1   9   4       18.74       13.22      3.31 o 
   0   9   4      203.54      197.60     10.26 o 
   1   9   4        5.91        7.53      2.88 o 
   2   9   4       45.10       45.63      4.25 o 
   3   9   4        3.95        4.59      2.85 o 
   4   9   4      234.90      203.66     10.51 o 
   5   9   4       26.38       31.86      5.96 o 
   6   9   4       12.33        5.62      3.35 o 
   7   9   4       51.71       57.51      5.43 o 
   8   9   4       93.14      112.41      7.69 o 
   9   9   4        0.51        1.60      4.09 o 
  -8  10   4       45.12       67.57      6.96 o 
  -7  10   4        4.67        8.53      4.31 o 
  -6  10   4       12.23        5.92      3.84 o 
  -5  10   4       51.27       54.64      5.62 o 
  -4  10   4        2.53       -1.68      2.65 o 
  -3  10   4        3.69        5.32      2.28 o 
  -2  10   4       46.14       49.58      5.46 o 
  -1  10   4      232.91      228.70     38.20 o 
   0  10   4       81.69       81.46      6.12 o 
   1  10   4      170.61      162.09     15.07 o 
   2  10   4       45.33       41.81      4.63 o 
   3  10   4      356.92      320.73     15.26 o 
   4  10   4       18.72       12.65      3.72 o 
   5  10   4       21.22       25.05      4.31 o 
   6  10   4       85.28       94.26      9.47 o 
   7  10   4       17.97       16.55      4.31 o 
   8  10   4       31.40       33.32      5.44 o 
  -6  11   4       17.41       19.34      4.94 o 
  -5  11   4      133.53      156.58      9.76 o 
  -4  11   4        8.57        4.05      6.47 o 
  -3  11   4       41.60       51.31      4.70 o 
  -2  11   4        0.06        0.65      2.78 o 
  -1  11   4       23.08       26.52      4.55 o 
   0  11   4        1.71        5.53      3.67 o 
   1  11   4       55.96       62.51      5.87 o 
   2  11   4       97.86       91.30      6.62 o 
   3  11   4       17.47       15.50      3.77 o 
   4  11   4      137.90      143.98      8.77 o 
   5  11   4      138.66      142.93      8.83 o 
   6  11   4       22.65       29.23      5.55 o 
  -3  12   4      122.63      125.17      8.53 o 
  -2  12   4      178.89      185.06      8.76 o 
  -1  12   4       12.62       17.03      4.59 o 
   0  12   4       89.95       87.69      6.95 o 
   1  12   4       52.75       53.27      5.67 o 
   2  12   4       22.20       15.42      4.16 o 
   3  12   4       15.09       13.97      5.14 o 
 -13   0   5      468.88      466.82     29.74 o 
 -11   0   5      204.39      209.22     14.77 o 
  -9   0   5       36.96       42.27      5.09 o 
  -7   0   5     1699.47     1767.74     71.15 o 
  -5   0   5     1051.78     1115.62     45.08 o 
  -3   0   5     3137.55     3163.97    126.00 o 
  -1   0   5      559.58      531.42     17.13 o 
   1   0   5      468.08      271.55     16.81 o 
   3   0   5      117.09       93.40      4.21 o 
   5   0   5      683.01      639.31     25.37 o 
   7   0   5     1323.80     1309.73     51.20 o 
   9   0   5      291.89      253.50     11.34 o 
  11   0   5        3.26        4.10      2.85 o 
  13   0   5      114.99      125.29     11.20 o 
 -13   1   5      165.16      180.25     15.38 o 
 -12   1   5        0.65       -0.73      2.99 o 
 -11   1   5      411.10      428.72     19.05 o 
 -10   1   5      164.63      148.03      8.00 o 
  -9   1   5       18.47       21.16      3.67 o 
  -8   1   5        0.49        0.39      1.60 o 
  -7   1   5        3.81        8.67      1.47 o 
  -6   1   5      852.29      862.84     24.87 o 
  -5   1   5      329.75      344.77     14.29 o 
  -4   1   5      393.86      347.52     11.32 o 
  -3   1   5      129.79       77.29      5.04 o 
  -2   1   5      733.13      614.28     29.95 o 
  -1   1   5      232.09      278.94     19.13 o 
   0   1   5       25.14       26.31      1.56 o 
   1   1   5        2.22        4.33      0.95 o 
   2   1   5     1318.83     1408.37     39.06 o 
   3   1   5      550.52      545.44     26.32 o 
   4   1   5     1318.91     1371.87     43.72 o 
   5   1   5        0.20        0.94      0.84 o 
   6   1   5     1217.11     1192.76     38.30 o 
   7   1   5      302.80      249.95     18.63 o 
   8   1   5      157.84      157.75      7.81 o 
   9   1   5      304.70      296.20     10.73 o 
  10   1   5       20.32       21.57      2.95 o 
  11   1   5      174.05      171.38      7.17 o 
  12   1   5       50.40       48.19      5.30 o 
  13   1   5        0.06        2.95      3.35 o 
 -13   2   5        8.20        5.48      3.51 o 
 -12   2   5       42.34       55.44      4.90 o 
 -11   2   5        0.97        0.51      2.71 o 
 -10   2   5      345.22      340.31     15.41 o 
  -9   2   5        3.84        3.53      3.06 o 
  -8   2   5     1150.78     1191.84     39.65 o 
  -7   2   5       75.03       60.98      7.79 o 
  -6   2   5       11.20       14.81      1.44 o 
  -5   2   5       38.66       38.12      3.57 o 
  -4   2   5     1579.48     1740.45     49.36 o 
  -3   2   5       13.23       11.83      1.51 o 
  -2   2   5     3633.80     3936.32    158.96 o 
  -1   2   5      372.43      364.91     15.01 o 
   0   2   5        0.34        4.97      0.88 o 
   1   2   5      914.41     1080.39     35.14 o 
   2   2   5     1094.38     1244.36     34.92 o 
   3   2   5       20.90       25.79      2.11 o 
   4   2   5     8367.20     8714.47    239.13 o 
   5   2   5      459.56      522.96     17.60 o 
   6   2   5      321.37      301.19     18.44 o 
   7   2   5      567.16      530.48     20.49 o 
   8   2   5       13.55       14.76      2.02 o 
   9   2   5        0.51       -0.01      1.70 o 
  10   2   5        0.94        9.59      3.46 o 
  11   2   5        0.09       -1.97      2.37 o 
  12   2   5        5.56        3.74      2.73 o 
  13   2   5       76.11       85.96      6.23 o 
 -13   3   5        7.16        7.03      5.30 o 
 -12   3   5        2.14        3.76      3.87 o 
 -11   3   5      299.43      290.00     13.83 o 
 -10   3   5       72.38       66.45      5.15 o 
  -9   3   5      365.19      396.50     14.35 o 
  -8   3   5       14.82        8.77      2.06 o 
  -7   3   5      111.15      128.81      5.26 o 
  -6   3   5       18.86       22.58      2.93 o 
  -5   3   5      352.70      319.87      9.71 o 
  -4   3   5      138.62      117.89      5.65 o 
  -3   3   5       15.89       18.89      2.12 o 
  -2   3   5      161.04      202.80      9.04 o 
  -1   3   5      141.06      134.30     16.09 o 
   0   3   5      396.86      444.59     30.51 o 
   1   3   5     3278.90     3695.67    220.36 o 
   2   3   5     1198.41     1270.07     35.69 o 
   3   3   5      291.26      339.09     12.04 o 
   4   3   5     1045.82     1304.28     65.39 o 
   5   3   5      618.34      676.01     35.47 o 
   6   3   5      339.22      342.47     10.28 o 
   7   3   5      111.78      109.98      4.16 o 
   8   3   5       79.12       78.17      4.16 o 
   9   3   5       11.75        9.04      2.07 o 
  10   3   5        4.79        4.83      2.70 o 
  11   3   5        1.41        1.48      2.73 o 
  12   3   5        0.69       -2.95      2.95 o 
  13   3   5       12.54       15.63      4.00 o 
 -12   4   5       11.09       12.57      3.78 o 
 -11   4   5        4.17        4.06      3.06 o 
 -10   4   5      132.13      120.79      7.13 o 
  -9   4   5      163.17      151.69      8.07 o 
  -8   4   5     2351.64     2275.57     74.65 o 
  -7   4   5       52.28       52.98      6.06 o 
  -6   4   5      825.27      770.41     26.59 o 
  -5   4   5       48.95       47.72      4.79 o 
  -4   4   5      104.86      114.95      4.73 o 
  -3   4   5       75.25       70.65      4.00 o 
  -2   4   5      737.24      888.78     29.67 o 
  -1   4   5      222.16      240.63     28.98 o 
   0   4   5     4994.52     5243.99    211.75 o 
   1   4   5      673.88      781.32     84.59 o 
   2   4   5     1373.06     1530.45     62.34 o 
   3   4   5     2593.64     2680.75    104.81 o 
   4   4   5     6519.54     6825.01    222.26 o 
   5   4   5       26.53       26.21      2.17 o 
   6   4   5        8.29       12.84      3.11 o 
   7   4   5      106.45      111.40      5.13 o 
   8   4   5      134.48      138.26      5.98 o 
   9   4   5       96.11       92.60      5.69 o 
  10   4   5      198.04      191.30      9.72 o 
  11   4   5        0.11        0.58      2.83 o 
  12   4   5       42.75       51.18      4.93 o 
 -12   5   5       11.54       21.08      5.70 o 
 -11   5   5        1.60       -0.81      4.28 o 
 -10   5   5       59.36       28.01      5.81 o 
  -9   5   5       98.11      112.56      6.86 o 
  -8   5   5       13.49       18.43      3.27 o 
  -7   5   5      210.03      213.76     10.47 o 
  -6   5   5      127.34      116.94      5.17 o 
  -5   5   5        5.39        4.76      1.65 o 
  -4   5   5       46.66       41.58      3.97 o 
  -3   5   5       85.25       80.67      3.77 o 
  -2   5   5      118.28      145.40      5.77 o 
  -1   5   5        1.51       -0.53      1.56 o 
   0   5   5       20.20       21.63      3.00 o 
   1   5   5       29.80       21.75      2.36 o 
   2   5   5      520.79      518.92     22.00 o 
   3   5   5        0.07        1.58      1.62 o 
   4   5   5        0.78        1.08      1.14 o 
   5   5   5     1377.14     1418.01     45.90 o 
   6   5   5      495.40      509.03     17.37 o 
   7   5   5       42.05       46.00      4.09 o 
   8   5   5        1.10       -0.13      2.65 o 
   9   5   5      236.91      233.97     16.09 o 
  10   5   5        4.19        4.28      3.87 o 
  11   5   5       66.21       68.04      7.54 o 
  12   5   5        0.00       -2.04      4.28 o 
 -12   6   5        0.03        2.44      4.89 o 
 -11   6   5       46.78       56.84      7.33 o 
 -10   6   5       56.88       67.43      5.60 o 
  -9   6   5       18.55       23.77      4.23 o 
  -8   6   5       26.78       20.12      3.70 o 
  -7   6   5      300.41      318.41     16.96 o 
  -6   6   5     1194.10     1164.74     39.23 o 
  -5   6   5       14.89       15.86      2.80 o 
  -4   6   5     3661.03     3978.51    130.61 o 
  -3   6   5       55.81       77.13      3.96 o 
  -2   6   5      262.56      265.83      9.83 o 
  -1   6   5      747.39      796.72     33.42 o 
   0   6   5      145.39      147.08      7.38 o 
   1   6   5       76.74       69.42      6.98 o 
   2   6   5     1790.79     1816.16     74.29 o 
   3   6   5      397.29      427.04     16.84 o 
   4   6   5      105.62       99.64      6.88 o 
   5   6   5      113.82      128.37      9.17 o 
   6   6   5     3210.23     3239.53    235.29 o 
   7   6   5        6.36        6.08      3.31 o 
   8   6   5        2.71        2.42      3.02 o 
   9   6   5        4.51        8.66      4.38 o 
  10   6   5       56.80       47.77      6.82 o 
  11   6   5        1.03        2.55      4.79 o 
 -11   7   5       32.10       51.64      7.33 o 
 -10   7   5        2.60       -2.92      3.33 o 
  -9   7   5        0.34       -0.89      3.21 o 
  -8   7   5       22.43       27.15      4.29 o 
  -7   7   5      470.92      430.44     15.80 o 
  -6   7   5        8.83        6.45      5.70 o 
  -5   7   5       62.09       63.28      6.22 o 
  -4   7   5     1432.70     1516.41     50.75 o 
  -3   7   5     1176.14     1208.70     40.64 o 
  -2   7   5       11.40        6.82      1.99 o 
  -1   7   5      159.60      184.48      9.25 o 
   0   7   5       62.79       46.78      7.38 o 
   1   7   5      553.92      544.54     23.48 o 
   2   7   5      565.39      539.21     23.23 o 
   3   7   5       66.67       71.82      3.93 o 
   4   7   5      523.65      486.79     21.09 o 
   5   7   5       20.08       20.29      4.33 o 
   6   7   5        0.73        1.25      2.81 o 
   7   7   5      342.38      335.86     15.62 o 
   8   7   5        0.18       -0.27      3.31 o 
   9   7   5      491.22      469.37     30.05 o 
  10   7   5       35.81       37.89      7.13 o 
  11   7   5       28.31       29.64      6.93 o 
 -10   8   5       19.61       26.84      5.05 o 
  -9   8   5        0.24       -2.87      3.54 o 
  -8   8   5       65.68       64.26     10.13 o 
  -7   8   5       44.22       48.57      5.19 o 
  -6   8   5      105.97      104.72      6.95 o 
  -5   8   5       17.99       16.48      2.81 o 
  -4   8   5      114.43      113.91      5.61 o 
  -3   8   5       10.11        8.45      2.51 o 
  -2   8   5      127.06      133.40      7.00 o 
  -1   8   5      110.28       84.32     13.70 o 
   0   8   5       49.17       43.37      4.14 o 
   1   8   5      185.45      160.76      8.39 o 
   2   8   5      116.26       99.53      6.12 o 
   3   8   5      108.90      101.37      4.99 o 
   4   8   5       46.55       40.06      4.23 o 
   5   8   5      319.48      276.22     19.56 o 
   6   8   5       13.23        9.91      3.03 o 
   7   8   5        1.07       -1.13      2.77 o 
   8   8   5       39.23       41.79      5.81 o 
   9   8   5      183.90      191.67     10.73 o 
  10   8   5       14.82       28.62      6.52 o 
  -9   9   5       47.54       49.91      6.21 o 
  -8   9   5        1.58       -1.99      5.19 o 
  -7   9   5        0.33       -0.26      3.38 o 
  -6   9   5       80.94       79.79     10.49 o 
  -5   9   5      231.48      239.82     12.26 o 
  -4   9   5       61.12       66.74      4.49 o 
  -3   9   5      111.64      112.89      5.81 o 
  -2   9   5      181.69      176.22      7.62 o 
  -1   9   5       32.58       29.31      4.03 o 
   0   9   5        3.27        3.64      2.77 o 
   1   9   5      296.50      281.41     26.23 o 
   2   9   5        9.08        5.40      2.91 o 
   3   9   5       30.33       24.29      2.77 o 
   4   9   5        5.30        4.48      2.96 o 
   5   9   5        7.10        1.53      4.28 o 
   6   9   5       15.45       14.04      3.70 o 
   7   9   5       21.34       37.33      4.90 o 
   8   9   5        3.44        2.59      3.49 o 
   9   9   5        1.84        0.51      3.96 o 
  -8  10   5        0.18        2.53      4.46 o 
  -7  10   5        1.16       -3.73      3.73 o 
  -6  10   5        8.72        3.01      3.93 o 
  -5  10   5       41.58       30.91      4.84 o 
  -4  10   5        4.88       -0.92      2.80 o 
  -3  10   5       43.26       47.02      4.27 o 
  -2  10   5      459.08      457.71     16.86 o 
  -1  10   5       20.59       24.86      4.29 o 
   0  10   5      215.63      207.58     18.59 o 
   1  10   5      327.39      312.99     15.13 o 
   2  10   5      292.91      263.77     13.00 o 
   3  10   5       31.76       29.55      4.25 o 
   4  10   5        0.06       -1.28      2.92 o 
   5  10   5       17.00       18.47      4.10 o 
   6  10   5      204.17      243.64     12.67 o 
   7  10   5        6.41       13.16      4.26 o 
  -6  11   5       49.13       64.79      6.56 o 
  -5  11   5        0.90       -1.64      4.07 o 
  -4  11   5       29.92       37.87      5.64 o 
  -3  11   5       95.90       97.73      5.96 o 
  -2  11   5      160.76      154.60      7.55 o 
  -1  11   5       41.33       31.00      4.81 o 
   0  11   5      198.75      201.18     13.19 o 
   1  11   5        2.87        3.24      3.38 o 
   2  11   5       49.24       48.71      5.19 o 
   3  11   5       16.52       15.80      3.96 o 
   4  11   5       27.57       39.31     10.49 o 
   5  11   5       34.75       31.39      4.93 o 
   6  11   5        4.27        0.73      3.89 o 
  -3  12   5        2.88        2.81      5.17 o 
  -2  12   5        4.89        2.92      3.18 o 
  -1  12   5       25.30       30.15      5.18 o 
   0  12   5       79.23       82.95     16.50 o 
   1  12   5       87.92       90.66     10.90 o 
   2  12   5        0.37       -2.44      5.60 o 
   3  12   5        0.81       -3.46      5.91 o 
 -12   0   6      566.12      518.36     32.19 o 
 -10   0   6       11.86       15.07      4.48 o 
  -8   0   6     1158.84     1202.51     48.97 o 
  -6   0   6      961.63      952.51     38.78 o 
  -4   0   6     2215.96     2686.17    107.21 o 
  -2   0   6     1203.90     1314.94     52.74 o 
   0   0   6    12555.97    13546.67    527.40 o 
   2   0   6      112.56      110.94      3.94 o 
   4   0   6      238.58      265.44     10.91 o 
   6   0   6     5755.40     5831.92    223.61 o 
   8   0   6       66.58       69.98      4.36 o 
  10   0   6        2.08       -1.35      2.37 o 
  12   0   6      252.89      288.26     19.66 o 
 -13   1   6        1.01        4.90      3.66 o 
 -12   1   6       38.39       44.64      5.07 o 
 -11   1   6       67.62       83.41     14.06 o 
 -10   1   6        0.56       -1.78      2.48 o 
  -9   1   6       15.44       17.17      2.91 o 
  -8   1   6       35.86       43.22      2.46 o 
  -7   1   6     2423.55     2622.23     74.21 o 
  -6   1   6      408.98      405.43     12.11 o 
  -5   1   6      364.89      464.28     13.65 o 
  -4   1   6     1353.80     1389.18     39.41 o 
  -3   1   6      657.07      658.27     21.95 o 
  -2   1   6      221.93      156.88     17.39 o 
  -1   1   6     1628.98     1650.02     40.78 o 
   0   1   6      669.28      687.71     22.46 o 
   1   1   6     1451.13     1505.45     41.22 o 
   2   1   6     1081.19     1070.65     29.80 o 
   3   1   6     2740.00     2844.19     78.67 o 
   4   1   6     1301.67     1268.97     35.37 o 
   5   1   6      175.69      167.51      6.08 o 
   6   1   6      602.01      557.20     26.78 o 
   7   1   6      108.69      105.45      4.47 o 
   8   1   6      227.45      217.48      6.95 o 
   9   1   6      164.71      163.38      9.12 o 
  10   1   6      222.70      207.91      8.15 o 
  11   1   6       44.73       50.78      3.60 o 
  12   1   6      106.88      102.43      5.39 o 
  13   1   6       21.38       19.33      3.89 o 
 -13   2   6        8.27        8.80      3.81 o 
 -12   2   6       27.10       31.00      4.44 o 
 -11   2   6       63.78       62.14      5.55 o 
 -10   2   6       33.52       39.68      4.32 o 
  -9   2   6       31.40       33.64      3.40 o 
  -8   2   6      253.27      279.46     15.83 o 
  -7   2   6      131.28      122.74      4.44 o 
  -6   2   6      571.41      608.49     17.85 o 
  -5   2   6     2395.09     2507.95     70.95 o 
  -4   2   6       45.17       56.38      3.38 o 
  -3   2   6     1792.76     1862.97     75.66 o 
  -2   2   6     1571.03     1899.95     61.04 o 
  -1   2   6      607.16      610.16     20.37 o 
   0   2   6      523.39      468.76     15.52 o 
   1   2   6      920.86      868.91     28.22 o 
   2   2   6     1032.86      954.32     33.87 o 
   3   2   6     1472.55     1538.89     42.77 o 
   4   2   6      753.12      828.80     55.96 o 
   5   2   6      124.45      139.36      5.35 o 
   6   2   6     1146.47     1130.42     36.38 o 
   7   2   6        3.88        3.00      1.43 o 
   8   2   6      131.11      135.67      6.95 o 
   9   2   6      131.11      135.59      5.76 o 
  10   2   6       66.56       71.65      4.02 o 
  11   2   6       12.96       17.89      2.95 o 
  12   2   6      259.34      273.45     10.64 o 
  13   2   6        1.83       -2.61      3.20 o 
 -13   3   6       13.51       20.36      4.17 o 
 -12   3   6       30.96       50.72      5.36 o 
 -11   3   6      200.51      202.53     23.27 o 
 -10   3   6      104.59      109.70      6.70 o 
  -9   3   6      206.70      204.11      8.96 o 
  -8   3   6     1357.09     1294.54     52.25 o 
  -7   3   6       66.40       74.15      6.00 o 
  -6   3   6        1.58        1.72      1.44 o 
  -5   3   6      559.35      580.74     17.06 o 
  -4   3   6      765.42      750.66     32.62 o 
  -3   3   6      655.47      638.09     26.65 o 
  -2   3   6       47.07       59.70      3.36 o 
  -1   3   6        3.45       11.41      2.33 o 
   0   3   6     1202.99     1217.29     91.52 o 
   1   3   6      581.22      605.62     24.26 o 
   2   3   6     1054.70     1090.49     35.81 o 
   3   3   6       73.19       66.64      2.57 o 
   4   3   6     2315.54     2514.34     80.41 o 
   5   3   6      570.42      582.94     23.10 o 
   6   3   6        1.03        0.93      1.10 o 
   7   3   6      421.73      407.02     14.29 o 
   8   3   6      395.61      375.16     13.03 o 
   9   3   6      258.49      262.93      9.72 o 
  10   3   6        0.60       -1.09      2.30 o 
  11   3   6      267.75      258.02     15.64 o 
  12   3   6       42.90       43.82      6.21 o 
  13   3   6        8.73        9.82      3.15 o 
 -12   4   6       14.22        7.37      3.53 o 
 -11   4   6      114.53      101.84      6.73 o 
 -10   4   6        8.16       10.48      3.23 o 
  -9   4   6        4.96        3.57      2.16 o 
  -8   4   6     1397.62     1328.67     44.27 o 
  -7   4   6        3.88        5.31      2.48 o 
  -6   4   6      246.98      247.17     12.38 o 
  -5   4   6      827.63      757.70     25.59 o 
  -4   4   6       57.90       52.29      2.84 o 
  -3   4   6       49.97       49.41      4.49 o 
  -2   4   6     2283.44     2687.20    109.08 o 
  -1   4   6     1430.17     1587.99     64.86 o 
   0   4   6     3410.52     3439.86    139.26 o 
   1   4   6     8093.25     8865.62    357.10 o 
   2   4   6     1483.01     1668.99     54.14 o 
   3   4   6     5477.02     5840.64    162.42 o 
   4   4   6      297.19      312.67      9.41 o 
   5   4   6      386.48      182.63     11.20 o 
   6   4   6       57.41       47.72      3.40 o 
   7   4   6       27.07       30.23      2.68 o 
   8   4   6      174.38      191.52      6.54 o 
   9   4   6        0.50        1.80      2.41 o 
  10   4   6      126.17      102.30      6.23 o 
  11   4   6        2.12       -0.32      3.16 o 
  12   4   6        0.21       -1.29      3.41 o 
 -12   5   6       41.03       36.87      7.03 o 
 -11   5   6       16.29       12.94      5.40 o 
 -10   5   6       21.96       21.24      3.85 o 
  -9   5   6       45.63       44.25      4.54 o 
  -8   5   6        1.12       -2.13      2.56 o 
  -7   5   6       77.55       78.56      6.47 o 
  -6   5   6      366.33      370.43     18.31 o 
  -5   5   6       54.50       40.99      5.36 o 
  -4   5   6       37.67       44.65      3.03 o 
  -3   5   6       11.97       16.38      1.87 o 
  -2   5   6       39.28       35.17      2.39 o 
  -1   5   6      476.65      496.27     21.17 o 
   0   5   6       98.24      102.14     17.62 o 
   1   5   6      289.00      305.59     15.53 o 
   2   5   6      689.89      755.72     31.51 o 
   3   5   6      417.87      490.98     16.93 o 
   4   5   6       81.63       76.50      3.60 o 
   5   5   6      309.27      328.34     14.61 o 
   6   5   6       12.90       10.64      2.08 o 
   7   5   6      676.63      659.45     29.44 o 
   8   5   6       26.50       25.10      6.72 o 
   9   5   6      235.75      219.71     15.38 o 
  10   5   6        5.78       -1.83      3.67 o 
  11   5   6        3.25        6.21      4.58 o 
  12   5   6        9.18       10.70      5.09 o 
 -11   6   6        0.03        1.32      4.38 o 
 -10   6   6        8.84        5.35      3.50 o 
  -9   6   6        0.07       -1.43      3.06 o 
  -8   6   6      167.66      180.60      9.59 o 
  -7   6   6      337.29      355.16     16.30 o 
  -6   6   6     1557.87     1406.60     47.13 o 
  -5   6   6      112.61       99.77      4.86 o 
  -4   6   6      246.88      265.91     17.54 o 
  -3   6   6      180.24      168.78      6.79 o 
  -2   6   6      155.26      186.76      7.34 o 
  -1   6   6       65.25       62.04      4.28 o 
   0   6   6       62.06       74.44     11.41 o 
   1   6   6       86.31       86.96      8.51 o 
   2   6   6        8.02        6.62      2.02 o 
   3   6   6      274.36      258.14      9.52 o 
   4   6   6     1323.34     1342.00     44.74 o 
   5   6   6       74.31       90.61     10.13 o 
   6   6   6     1535.18     1688.14     89.20 o 
   7   6   6      269.80      246.12      9.51 o 
   8   6   6        0.00       -0.32      2.66 o 
   9   6   6        3.85        8.25      4.48 o 
  10   6   6        9.89        2.44      4.69 o 
  11   6   6        5.91        6.01      4.99 o 
 -11   7   6      106.00      128.85     11.51 o 
 -10   7   6       17.30       22.02      4.58 o 
  -9   7   6       63.06       61.34      5.55 o 
  -8   7   6       40.37       43.89      4.91 o 
  -7   7   6       31.16       36.37      8.71 o 
  -6   7   6      170.18      181.29     16.91 o 
  -5   7   6       47.24       52.85      3.67 o 
  -4   7   6       46.09       51.58      4.46 o 
  -3   7   6        2.98        1.13      1.95 o 
  -2   7   6      184.53      171.81      7.10 o 
  -1   7   6        4.18        4.57      2.48 o 
   0   7   6        0.71       -0.68      2.04 o 
   1   7   6      519.00      505.73     21.93 o 
   2   7   6       52.12       50.26      3.92 o 
   3   7   6      332.59      333.09     12.15 o 
   4   7   6       20.38       19.81      4.99 o 
   5   7   6      189.90      189.30      9.57 o 
   6   7   6      243.54      235.46     11.47 o 
   7   7   6        1.94        3.15      2.95 o 
   8   7   6      106.04       96.76      6.67 o 
   9   7   6      323.33      359.60     29.13 o 
  10   7   6        7.69       10.70      5.30 o 
  11   7   6        1.76        1.02      4.99 o 
 -10   8   6        0.81       -2.84      4.74 o 
  -9   8   6       46.99       52.80      5.68 o 
  -8   8   6      168.83      185.45     10.43 o 
  -7   8   6        0.09       -3.38      3.38 o 
  -6   8   6       11.18       12.64      3.68 o 
  -5   8   6       32.37       40.98      3.63 o 
  -4   8   6      130.66      137.24      6.47 o 
  -3   8   6       90.89      103.92      5.30 o 
  -2   8   6     1099.31     1140.23     38.58 o 
  -1   8   6      355.67      376.26     17.21 o 
   0   8   6      366.55      383.01     29.59 o 
   1   8   6      224.64      208.37     10.37 o 
   2   8   6       11.81       15.87      3.16 o 
   3   8   6      135.65      116.73     10.15 o 
   4   8   6      629.15      611.60     26.32 o 
   5   8   6      319.69      293.94     13.93 o 
   6   8   6       10.76       10.30      4.07 o 
   7   8   6       79.16       83.75      6.21 o 
   8   8   6     1073.62     1115.09     81.59 o 
   9   8   6        1.55        2.56      4.07 o 
  10   8   6       43.51       61.11      7.94 o 
  -9   9   6       91.82      104.84     15.02 o 
  -8   9   6       94.22       98.16      7.66 o 
  -7   9   6       26.10       24.93      4.58 o 
  -6   9   6      223.79      251.87     12.94 o 
  -5   9   6      221.55      225.85     11.73 o 
  -4   9   6        5.06        4.42      2.50 o 
  -3   9   6       18.88       17.33      3.34 o 
  -2   9   6      468.43      483.61     17.55 o 
  -1   9   6      326.41      277.66     13.47 o 
   0   9   6       30.00       24.34      3.62 o 
   1   9   6      139.13      126.96      7.56 o 
   2   9   6      209.66      192.95     10.05 o 
   3   9   6       41.95       36.77      4.69 o 
   4   9   6      132.85      128.56      7.60 o 
   5   9   6       18.73       15.47      3.52 o 
   6   9   6       42.95       42.73      4.73 o 
   7   9   6       22.35       24.68      4.53 o 
   8   9   6       78.73       77.43      6.48 o 
   9   9   6       35.68       40.64      7.84 o 
  -7  10   6        4.78        4.82      4.31 o 
  -6  10   6       21.45       16.16      4.52 o 
  -5  10   6        0.19       -2.11      3.52 o 
  -4  10   6       22.89       21.98      3.54 o 
  -3  10   6        7.83        6.67      2.94 o 
  -2  10   6       30.15       31.50      3.69 o 
  -1  10   6       67.01       56.01      5.33 o 
   0  10   6      160.85      162.30     10.75 o 
   1  10   6       16.70       14.26      3.70 o 
   2  10   6       23.76       20.98      5.19 o 
   3  10   6      133.79      121.26      9.47 o 
   4  10   6        0.45       -2.96      2.96 o 
   5  10   6        0.27        0.79      3.36 o 
   6  10   6      203.06      233.64     12.28 o 
   7  10   6       33.45       50.00      5.61 o 
  -6  11   6        2.85       -4.26      4.26 o 
  -5  11   6       16.71        6.87      4.05 o 
  -4  11   6        9.82        7.83      4.28 o 
  -3  11   6       40.17       46.59      7.24 o 
  -2  11   6       13.38       18.45      3.69 o 
  -1  11   6       75.86       66.89     11.10 o 
   0  11   6       13.00        8.30      5.19 o 
   1  11   6       47.77       42.53      5.24 o 
   2  11   6        1.27        1.53      5.19 o 
   3  11   6        2.98       -1.89      3.52 o 
   4  11   6      127.45      140.11      8.70 o 
   5  11   6       19.30       15.34      4.51 o 
  -2  12   6       13.64       12.72      3.56 o 
  -1  12   6        8.70        8.58      3.20 o 
   0  12   6      178.77      169.39     10.19 o 
   1  12   6       43.94       40.58     11.56 o 
   2  12   6       28.42       25.46      7.13 o 
 -13   0   7       41.41       44.31      7.33 o 
 -11   0   7       89.23       75.48      8.05 o 
  -9   0   7      100.34       97.27      8.25 o 
  -7   0   7      161.49      143.48      7.09 o 
  -5   0   7       29.25       43.65      2.92 o 
  -1   0   7    11907.56    11789.57    374.52 o 
   1   0   7     2256.05     2239.55    119.07 o 
   3   0   7        3.09        1.35      0.79 o 
   5   0   7       57.50       42.42      2.84 o 
   7   0   7       72.20       71.65      4.29 o 
   9   0   7      726.84      745.51     30.12 o 
  11   0   7       13.97       16.41      3.49 o 
  13   0   7        1.33        1.22      4.48 o 
 -13   1   7      103.67      105.96      7.16 o 
 -12   1   7        4.46        2.69      3.23 o 
 -11   1   7        0.05        2.03      2.99 o 
 -10   1   7      116.57      115.36     17.93 o 
  -9   1   7      111.38      109.35      6.47 o 
  -8   1   7       37.41       37.20      2.35 o 
  -7   1   7      343.01      342.09     21.99 o 
  -6   1   7      254.40      228.16      7.20 o 
  -5   1   7     1434.96     1620.04     45.98 o 
  -4   1   7     1586.11     1760.55     49.88 o 
  -3   1   7      369.43      388.28     13.21 o 
  -2   1   7     2158.18     2215.73     55.14 o 
  -1   1   7     1965.20     2077.39     51.24 o 
   0   1   7     1170.56     1220.42     33.81 o 
   1   1   7      714.52      747.50     29.46 o 
   2   1   7      181.13      162.78      4.33 o 
   3   1   7       33.94       14.94      1.87 o 
   4   1   7     1750.88     1773.28     49.28 o 
   5   1   7      191.59      187.16      5.72 o 
   6   1   7      134.86      109.68      5.47 o 
   7   1   7       67.48       69.09      3.00 o 
   8   1   7        1.38        3.65      1.69 o 
   9   1   7      455.09      433.33     12.90 o 
  10   1   7        1.32        0.10      1.73 o 
  11   1   7        4.96        2.21      1.94 o 
  12   1   7        6.10        3.36      2.46 o 
  13   1   7       63.24       65.09      5.55 o 
 -13   2   7       21.00       26.68      4.53 o 
 -12   2   7       89.12       91.47      6.67 o 
 -11   2   7      695.56      659.07     28.13 o 
 -10   2   7      594.73      574.56     24.56 o 
  -9   2   7      602.23      599.38     20.75 o 
  -8   2   7       83.38       83.58      5.99 o 
  -7   2   7      164.52      171.15      7.25 o 
  -6   2   7      122.32      103.28      4.65 o 
  -5   2   7      128.81      147.13      6.84 o 
  -4   2   7     1615.69     1694.43     48.04 o 
  -3   2   7       11.01       13.03      1.34 o 
  -2   2   7     1047.29     1077.19     30.24 o 
  -1   2   7     1544.89     1628.41     45.52 o 
   0   2   7        0.02        1.08      0.93 o 
   1   2   7      314.96      331.60     13.62 o 
   2   2   7     9101.34     9819.34    272.60 o 
   3   2   7     1434.87     1567.39     43.56 o 
   4   2   7     4724.15     4987.00    137.64 o 
   5   2   7      246.52      244.79      8.54 o 
   6   2   7       41.50       36.33      4.65 o 
   7   2   7       28.53       27.15      2.31 o 
   8   2   7      395.89      394.59     13.66 o 
   9   2   7      141.56      129.24      9.01 o 
  10   2   7       30.86       33.17      3.30 o 
  11   2   7       99.51       90.21      4.90 o 
  12   2   7       85.02       83.86      4.90 o 
  13   2   7        0.57        0.31      3.33 o 
 -13   3   7       53.61       61.76      5.62 o 
 -12   3   7        2.16       -1.78      3.20 o 
 -11   3   7       87.89       88.22      6.12 o 
 -10   3   7       22.36       20.33      3.71 o 
  -9   3   7      116.04      114.97      9.57 o 
  -8   3   7        7.50       10.58      2.66 o 
  -7   3   7       55.44       57.04      2.80 o 
  -6   3   7      296.75      299.67      9.30 o 
  -5   3   7     1246.90     1301.69     43.13 o 
  -4   3   7      159.26      144.58      7.48 o 
  -3   3   7      216.20      222.33      7.70 o 
  -2   3   7      202.73      180.55     12.79 o 
  -1   3   7      801.38      771.68     25.72 o 
   0   3   7       19.85       11.82      2.24 o 
   1   3   7      531.76      555.28     22.42 o 
   2   3   7      407.32      417.15     12.14 o 
   3   3   7        0.08        1.05      0.88 o 
   4   3   7      519.78      562.88     19.16 o 
   5   3   7      438.93      423.63     14.20 o 
   6   3   7        0.70        2.66      1.30 o 
   7   3   7      377.91      370.76     22.51 o 
   8   3   7        1.59       -0.90      1.42 o 
   9   3   7        5.37        4.71      1.98 o 
  10   3   7       50.69       47.62      4.32 o 
  11   3   7        0.14        5.81      3.17 o 
  12   3   7      100.50       87.02      5.10 o 
 -12   4   7        3.29        2.79      3.38 o 
 -11   4   7       10.05       12.68      3.70 o 
 -10   4   7       64.12       75.57      6.11 o 
  -9   4   7        2.55       -1.88      2.15 o 
  -8   4   7       28.71       29.74      3.71 o 
  -7   4   7      184.67      186.34      8.78 o 
  -6   4   7      178.20      159.48      8.79 o 
  -5   4   7       65.23       65.70      5.88 o 
  -4   4   7       38.92       29.81      2.24 o 
  -3   4   7       10.86       14.38      1.98 o 
  -2   4   7      243.34      194.43      8.73 o 
  -1   4   7       57.41       31.88      4.07 o 
   0   4   7       90.60       99.45      5.29 o 
   1   4   7      131.07      135.88      9.47 o 
   2   4   7        4.97       23.54      2.48 o 
   3   4   7        3.48       12.20      1.46 o 
   4   4   7      558.11      657.30     18.97 o 
   5   4   7      340.37      367.29     12.77 o 
   6   4   7       77.99       50.73      4.99 o 
   7   4   7        1.48        0.66      1.47 o 
   8   4   7      124.18      134.60      5.72 o 
   9   4   7        5.21        5.16      2.62 o 
  10   4   7       25.97       32.48      4.10 o 
  11   4   7        8.90        8.50      4.53 o 
  12   4   7       96.33       98.35      6.70 o 
 -12   5   7       85.06       95.24      9.68 o 
 -11   5   7       88.09      100.13      9.57 o 
 -10   5   7       40.58       37.46      4.57 o 
  -9   5   7      198.10      206.91     10.54 o 
  -8   5   7      195.65      192.64      9.85 o 
  -7   5   7       60.30       43.90      5.81 o 
  -6   5   7      694.29      711.58     30.71 o 
  -5   5   7      135.36      143.14     14.80 o 
  -4   5   7       18.59       25.03      2.34 o 
  -3   5   7      120.09      125.75      5.36 o 
  -2   5   7      279.52      330.08     23.89 o 
  -1   5   7       61.14       61.57      7.33 o 
   0   5   7      355.82      339.49     18.89 o 
   1   5   7      316.77      331.03     14.55 o 
   2   5   7      794.33      828.67     34.46 o 
   3   5   7      146.48      189.72      9.54 o 
   4   5   7      268.73      255.90      8.02 o 
   5   5   7       11.24       11.23      4.88 o 
   6   5   7       16.52       14.87      4.69 o 
   7   5   7      162.16      167.13      9.73 o 
   8   5   7       19.49       13.83      3.38 o 
   9   5   7       62.79       70.89      7.44 o 
  10   5   7        3.15        1.63      3.77 o 
  11   5   7        9.50        5.70      4.58 o 
  12   5   7       28.80       35.85      6.82 o 
 -11   6   7       76.46       67.12      8.05 o 
 -10   6   7        9.51        5.34      3.54 o 
  -9   6   7        0.27       -1.64      2.86 o 
  -8   6   7        0.58       -0.17      3.00 o 
  -7   6   7      156.80      159.34     18.84 o 
  -6   6   7     3207.54     3143.98    103.57 o 
  -5   6   7       57.22       58.65      3.63 o 
  -4   6   7       78.28       86.21      6.06 o 
  -3   6   7      196.68      190.26      7.54 o 
  -2   6   7      154.22      148.99      6.15 o 
  -1   6   7      351.07      341.61     15.31 o 
   0   6   7      861.64      858.10     35.90 o 
   1   6   7      571.50      615.90     26.18 o 
   2   6   7        4.68        3.78      2.29 o 
   3   6   7      959.19      969.99     32.67 o 
   4   6   7      431.41      446.55     15.74 o 
   5   6   7     2373.03     2427.69     97.92 o 
   6   6   7     1632.70     1586.25    102.06 o 
   7   6   7      730.65      691.72     23.52 o 
   8   6   7       23.17       26.59      4.05 o 
   9   6   7       99.93       91.37      8.66 o 
  10   6   7       47.91       52.15      7.03 o 
  11   6   7        1.96       -2.04      4.69 o 
 -11   7   7        1.16        8.86      5.30 o 
 -10   7   7      109.75      119.90      7.90 o 
  -9   7   7       86.32      111.44     12.53 o 
  -8   7   7       31.26       24.61      4.22 o 
  -7   7   7       85.00       70.58      7.08 o 
  -6   7   7        6.25        4.26      3.11 o 
  -5   7   7       29.41       39.43      3.65 o 
  -4   7   7       18.34       17.46      2.65 o 
  -3   7   7      154.73      178.16      7.44 o 
  -2   7   7       15.88       13.61      2.28 o 
  -1   7   7      257.77      271.81     16.81 o 
   0   7   7        4.13        5.09      3.41 o 
   1   7   7      188.67      200.82     20.12 o 
   2   7   7       63.45       67.92      8.00 o 
   3   7   7      163.53      158.32      6.61 o 
   4   7   7       27.09       33.05      3.64 o 
   5   7   7        1.34        1.43      2.45 o 
   6   7   7        4.60       -2.36      2.36 o 
   7   7   7      130.49      126.41      9.93 o 
   8   7   7      172.95      164.08     11.46 o 
   9   7   7       66.48       76.19      8.66 o 
  10   7   7        0.47       -1.22      4.69 o 
 -10   8   7       36.37       39.38      8.91 o 
  -9   8   7        0.54       -1.40      3.47 o 
  -8   8   7       22.42       27.42      4.67 o 
  -7   8   7        8.04        5.21      3.51 o 
  -6   8   7      133.13      132.04      7.98 o 
  -5   8   7      234.25      237.05      9.61 o 
  -4   8   7      722.19      784.29     31.89 o 
  -3   8   7       16.76       19.48      2.79 o 
  -2   8   7       44.41       44.42      5.38 o 
  -1   8   7       43.29       46.09      9.17 o 
   0   8   7      286.53      282.46     13.43 o 
   1   8   7       37.56       42.43      4.17 o 
   2   8   7      550.59      532.53     30.91 o 
   3   8   7      294.95      264.49     15.61 o 
   4   8   7       19.56       21.42      8.51 o 
   5   8   7       26.59       21.13      3.56 o 
   6   8   7       16.99        8.25      8.05 o 
   7   8   7       40.90       56.02      5.38 o 
   8   8   7       28.47       22.06      4.68 o 
   9   8   7        8.94       14.08      4.35 o 
  -9   9   7       26.79       36.98      5.57 o 
  -8   9   7        8.81        4.23      8.61 o 
  -7   9   7        1.47        2.23      4.12 o 
  -6   9   7       85.11      101.31      7.19 o 
  -5   9   7        0.00        2.04      2.54 o 
  -4   9   7       64.40       64.38      4.48 o 
  -3   9   7      438.91      430.76     15.95 o 
  -2   9   7      151.51      156.44     10.88 o 
  -1   9   7      987.27      988.69     42.03 o 
   0   9   7        0.36       -1.00      2.55 o 
   1   9   7      561.32      541.28     23.95 o 
   2   9   7      116.15       92.88      6.11 o 
   3   9   7      459.08      427.52     19.18 o 
   4   9   7        9.11        9.62      3.24 o 
   5   9   7        0.04       -1.49      2.80 o 
   6   9   7       41.56       53.16      5.21 o 
   7   9   7        0.02        2.04      3.55 o 
   8   9   7        2.73        0.31      4.89 o 
  -7  10   7        2.14        2.66      3.84 o 
  -6  10   7      151.14      148.42      9.27 o 
  -5  10   7        1.09       -1.06      3.54 o 
  -4  10   7        7.07        3.76      3.70 o 
  -3  10   7       44.92       54.03      4.30 o 
  -2  10   7      179.24      184.16      8.28 o 
  -1  10   7       15.97       12.74      3.83 o 
   0  10   7      152.53      146.24      8.64 o 
   1  10   7      281.81      236.93     31.58 o 
   2  10   7        0.23        1.00      3.62 o 
   3  10   7        5.12        6.32      3.17 o 
   4  10   7       63.80       49.72      5.81 o 
   5  10   7        2.62       -2.73      3.19 o 
   6  10   7        8.00        6.58      3.94 o 
   7  10   7        0.02        1.32      3.58 o 
  -5  11   7        1.07       -1.45      3.87 o 
  -4  11   7      200.66      212.56     11.81 o 
  -3  11   7      188.77      204.98      9.27 o 
  -2  11   7      140.38      144.73      7.27 o 
  -1  11   7        2.06        2.06      3.76 o 
   0  11   7      335.41      317.05     28.21 o 
   1  11   7        1.94        0.35      3.56 o 
   2  11   7        0.89        0.20      5.09 o 
   3  11   7       66.54       69.97      5.92 o 
   4  11   7        0.22       -3.49      3.49 o 
   5  11   7        7.60        8.75      4.13 o 
  -2  12   7       32.14       29.62      4.21 o 
  -1  12   7       20.88       22.70      4.00 o 
   0  12   7        0.87       -3.81      3.81 o 
   1  12   7        2.07       -1.94      3.64 o 
   2  12   7        6.52        5.30      5.60 o 
 -12   0   8        4.34        0.92      3.97 o 
 -10   0   8      846.42      875.67     51.34 o 
  -8   0   8       10.95        4.32      2.12 o 
  -6   0   8     5283.44     5568.42    221.66 o 
  -4   0   8     1605.33      931.29     52.66 o 
  -2   0   8     2911.46     3080.82     98.13 o 
   0   0   8     2494.21     2852.56    111.05 o 
   2   0   8      101.57       92.58      4.24 o 
   4   0   8     5095.66     5385.04    171.38 o 
   6   0   8     6324.74     6194.01    237.43 o 
   8   0   8      159.24      143.61      7.09 o 
  10   0   8      120.86      123.07      6.77 o 
  12   0   8       45.41       52.46      6.72 o 
 -13   1   8       27.70       28.88     10.70 o 
 -12   1   8       82.70       92.21      6.88 o 
 -11   1   8       62.35       61.01      5.15 o 
 -10   1   8      329.23      346.55     21.49 o 
  -9   1   8      123.53      129.97      5.78 o 
  -8   1   8       45.14       28.81      2.18 o 
  -7   1   8       19.31       19.22      3.09 o 
  -6   1   8      966.86      976.18     30.36 o 
  -5   1   8      261.84      300.58     15.73 o 
  -4   1   8      531.95      599.15     20.20 o 
  -3   1   8     1395.06     1445.68     47.58 o 
  -2   1   8      973.38     1105.76     31.06 o 
  -1   1   8      247.59      230.84      6.34 o 
   0   1   8      116.83      101.80      7.88 o 
   1   1   8      134.84      137.19      5.92 o 
   2   1   8      904.01      848.45     24.63 o 
   3   1   8        0.12        1.29      0.59 o 
   4   1   8       62.79       49.83      2.34 o 
   5   1   8       22.01       22.83      2.03 o 
   6   1   8      682.84      715.31     20.16 o 
   7   1   8       58.60       72.59      3.08 o 
   8   1   8      347.04      331.29     11.53 o 
   9   1   8       97.54       92.93      7.54 o 
  10   1   8        4.35        5.79      1.94 o 
  11   1   8        0.69        2.34      2.28 o 
  12   1   8        5.64        1.82      2.53 o 
  13   1   8        1.90        2.72      3.35 o 
 -13   2   8       17.30       27.20      4.50 o 
 -12   2   8       70.87       72.18      5.69 o 
 -11   2   8        0.39       10.29      3.34 o 
 -10   2   8       97.66       90.44      9.98 o 
  -9   2   8       96.04       94.51      7.13 o 
  -8   2   8       58.57       51.57      2.54 o 
  -7   2   8       33.13       27.11      3.41 o 
  -6   2   8       11.66        9.16      2.08 o 
  -5   2   8      136.36      149.45     10.95 o 
  -4   2   8     1358.64     1359.13     44.97 o 
  -3   2   8      842.73      825.39     23.38 o 
  -2   2   8       89.76      119.54     11.75 o 
  -1   2   8        0.16        2.83      1.19 o 
   0   2   8     2001.32     2080.96     76.21 o 
   1   2   8        3.47        4.66      1.29 o 
   2   2   8      183.17      214.55      9.06 o 
   3   2   8     1694.81     1847.74     51.24 o 
   4   2   8      507.81      515.34     25.16 o 
   5   2   8      108.57      102.79      4.16 o 
   6   2   8        0.00       -0.24      1.19 o 
   7   2   8       11.93       12.36      1.84 o 
   8   2   8      116.00      113.90      7.94 o 
   9   2   8       84.47       80.17      4.21 o 
  10   2   8        2.90        0.25      1.81 o 
  11   2   8       72.05       68.61      4.21 o 
  12   2   8        8.28        7.29      2.80 o 
  13   2   8       19.66       24.58      4.28 o 
 -13   3   8       28.79       27.88      4.71 o 
 -12   3   8        1.42       -0.85      3.06 o 
 -11   3   8       41.05       45.45      4.76 o 
 -10   3   8       17.80       10.19      5.50 o 
  -9   3   8        1.72        1.36      2.07 o 
  -8   3   8       45.60       46.65      3.60 o 
  -7   3   8      120.46      151.60      5.39 o 
  -6   3   8      127.57      104.99      3.97 o 
  -5   3   8      142.15      162.39      8.21 o 
  -4   3   8      560.80      593.72     24.99 o 
  -3   3   8     1610.82     1769.66     57.03 o 
  -2   3   8     2007.52     1991.70     65.47 o 
  -1   3   8      473.47      432.85     14.73 o 
   0   3   8        2.70       11.34      1.78 o 
   1   3   8      137.65      143.53      6.65 o 
   2   3   8       54.63       51.99      3.25 o 
   3   3   8        7.67       11.87      2.22 o 
   4   3   8     1958.75     2052.25     65.83 o 
   5   3   8      156.50      146.55      7.25 o 
   6   3   8      130.47      125.13      4.46 o 
   7   3   8       18.67       19.70      2.75 o 
   8   3   8        0.59       -0.13      1.72 o 
   9   3   8       29.46       34.25      3.67 o 
  10   3   8        0.03       -1.69      2.47 o 
  11   3   8      637.26      596.58     25.68 o 
  12   3   8       10.01       13.39      3.22 o 
 -12   4   8        2.98        0.76      3.42 o 
 -11   4   8        3.65        1.12      3.10 o 
 -10   4   8       13.31        7.23      4.59 o 
  -9   4   8      646.26      649.67     27.79 o 
  -8   4   8       63.74       70.89      6.93 o 
  -7   4   8      388.14      380.70     13.67 o 
  -6   4   8      550.58      549.52     18.99 o 
  -5   4   8       24.41       21.84      2.37 o 
  -4   4   8     1054.97     1030.73     46.17 o 
  -3   4   8      702.32      697.56     33.82 o 
  -2   4   8     5888.66     6404.75    208.96 o 
  -1   4   8     1286.62     1413.48     46.77 o 
   0   4   8      675.07      869.88     36.12 o 
   1   4   8        0.09        0.82      1.26 o 
   2   4   8      353.87      288.37     10.16 o 
   3   4   8       88.39       97.23      3.57 o 
   4   4   8       14.30       15.32      1.48 o 
   5   4   8      571.69      559.01     22.70 o 
   6   4   8     1643.35     1661.13     53.60 o 
   7   4   8      121.65       98.17      8.59 o 
   8   4   8      207.06      197.34      9.62 o 
   9   4   8      133.53      118.11      5.36 o 
  10   4   8       47.84       53.23      4.50 o 
  11   4   8       27.28       23.09      5.35 o 
  12   4   8        4.85        2.33      3.41 o 
 -12   5   8       29.50       48.08      7.64 o 
 -11   5   8       28.59       43.29      7.03 o 
 -10   5   8        1.81        2.65      3.51 o 
  -9   5   8      447.06      423.88     19.03 o 
  -8   5   8      173.87      175.11      9.21 o 
  -7   5   8       25.93       27.72      6.42 o 
  -6   5   8      364.93      350.60     16.95 o 
  -5   5   8      652.98      614.47     25.71 o 
  -4   5   8        5.59        7.04      1.70 o 
  -3   5   8     1640.18     1609.39     66.12 o 
  -2   5   8      110.44      124.30      5.19 o 
  -1   5   8     1584.47     1692.58     69.40 o 
   0   5   8     1372.13     1536.73     89.23 o 
   1   5   8      659.27      632.59     26.68 o 
   2   5   8       36.18       44.00      3.33 o 
   3   5   8     1256.36     1227.38     34.72 o 
   4   5   8      108.05      112.29      4.19 o 
   5   5   8     1247.59     1164.05     38.09 o 
   6   5   8     1310.53     1180.88     47.21 o 
   8   5   8      123.21      102.89     10.13 o 
   9   5   8        4.65        5.30      4.28 o 
  10   5   8       30.32       31.58      5.81 o 
  11   5   8        7.39       13.45      5.30 o 
 -11   6   8        5.85        2.44      5.19 o 
 -10   6   8       27.24       20.34      4.28 o 
  -9   6   8       65.69       57.09      5.09 o 
  -8   6   8      166.25      184.47     17.37 o 
  -7   6   8        0.01        0.41      2.74 o 
  -6   6   8      217.69      220.71      9.26 o 
  -5   6   8      167.50      177.28      7.32 o 
  -4   6   8      149.86      155.92      7.02 o 
  -3   6   8      296.64      284.56     10.59 o 
  -2   6   8       57.20       65.17     11.76 o 
  -1   6   8      446.31      494.15     21.46 o 
   0   6   8        3.71        2.74      2.05 o 
   1   6   8       82.11       56.73      5.50 o 
   2   6   8      453.44      447.52     19.48 o 
   3   6   8        9.62       10.22      3.44 o 
   4   6   8      367.35      374.49     16.59 o 
   5   6   8      188.29      212.27      9.99 o 
   6   6   8      158.61      150.15     11.82 o 
   7   6   8      119.01       92.85      8.85 o 
   8   6   8        7.52        1.70      3.02 o 
   9   6   8       28.69       21.59      5.19 o 
  10   6   8       47.43       59.08      7.54 o 
  11   6   8       48.03       52.46      7.23 o 
 -10   7   8        0.08       -1.71      5.14 o 
  -9   7   8      147.27      149.56      8.98 o 
  -8   7   8        3.67        0.25      6.52 o 
  -7   7   8      300.00      323.88     15.43 o 
  -6   7   8       52.24       54.53      3.81 o 
  -5   7   8        0.33        4.98      4.58 o 
  -4   7   8       55.31       61.62      3.95 o 
  -3   7   8       17.67       23.61      2.87 o 
  -2   7   8      142.22      138.76      6.05 o 
  -1   7   8      297.67      309.95     14.37 o 
   0   7   8      101.77      133.33      7.54 o 
   1   7   8       63.77       75.06      5.45 o 
   2   7   8       90.69       76.66      5.21 o 
   3   7   8      200.24      181.26      7.38 o 
   4   7   8       50.38       40.89      4.05 o 
   5   7   8       19.39       17.97      3.44 o 
   6   7   8       25.10       26.97      5.09 o 
   7   7   8      110.82      112.63      9.98 o 
   8   7   8      111.16      115.70      7.71 o 
   9   7   8       74.44       52.25      7.44 o 
  10   7   8       20.53       20.68      5.60 o 
 -10   8   8      196.46      210.31     11.74 o 
  -9   8   8      146.02      172.09     10.17 o 
  -8   8   8        0.78       -2.21      3.49 o 
  -7   8   8       14.58       15.67      3.94 o 
  -6   8   8        0.24       -0.52      3.12 o 
  -5   8   8       69.89       80.87      7.49 o 
  -4   8   8     2187.47     2291.78     76.25 o 
  -3   8   8       66.04       62.65      4.18 o 
  -2   8   8       64.52       59.28      3.90 o 
  -1   8   8       10.12        9.26      3.06 o 
   0   8   8        2.36       -1.02      6.06 o 
   1   8   8       21.85       24.59      3.56 o 
   2   8   8      870.45      812.64     34.54 o 
   3   8   8      133.74      111.33      5.33 o 
   4   8   8       54.51       70.02      5.35 o 
   5   8   8       40.70       34.63      4.43 o 
   6   8   8        0.01        2.70      3.00 o 
   7   8   8      214.36      214.37     13.19 o 
   8   8   8      926.91      900.38     38.59 o 
   9   8   8        1.27        8.56      5.70 o 
  -9   9   8       78.82      112.25      8.21 o 
  -8   9   8       82.34       94.56      7.40 o 
  -7   9   8        0.16       -3.08      3.55 o 
  -6   9   8        3.26        1.26      3.47 o 
  -5   9   8      227.77      228.71      9.72 o 
  -4   9   8        0.17        1.25      2.74 o 
  -3   9   8       17.76       20.13      3.27 o 
  -2   9   8      228.66      232.98      9.57 o 
  -1   9   8       33.55       33.95      5.55 o 
   0   9   8      181.67      174.23      9.44 o 
   1   9   8        4.20        4.24      3.00 o 
   2   9   8       41.38       34.14      4.33 o 
   3   9   8        9.39        5.70      6.42 o 
   4   9   8        3.99        2.90      2.88 o 
   5   9   8        2.76       -1.93      3.62 o 
   6   9   8       49.88       63.52     12.89 o 
   7   9   8        5.69        3.90      3.58 o 
   8   9   8        5.49        3.71      3.62 o 
  -7  10   8       39.46       45.85      6.19 o 
  -6  10   8       14.04       16.13      6.57 o 
  -5  10   8       75.71       77.32      8.40 o 
  -4  10   8       14.87       17.63      4.59 o 
  -3  10   8       30.71       31.74      3.87 o 
  -2  10   8      165.65      180.87      8.29 o 
  -1  10   8        5.24        3.21      3.31 o 
   0  10   8      293.27      272.27     13.65 o 
   1  10   8       15.31       18.85      3.56 o 
   2  10   8      206.44      148.90     27.15 o 
   3  10   8        1.99       -0.78      3.13 o 
   4  10   8       22.13       18.72      4.18 o 
   5  10   8        0.00        1.83      3.28 o 
   6  10   8      104.62      122.83      8.20 o 
   7  10   8        0.04        2.93      4.03 o 
  -5  11   8       28.93       35.01      7.69 o 
  -4  11   8        5.25        7.83      3.67 o 
  -3  11   8       14.19        9.97      3.51 o 
  -2  11   8       52.77       55.19      4.88 o 
  -1  11   8      601.02      625.20     22.58 o 
   0  11   8       11.08       13.49      6.06 o 
   1  11   8      289.71      287.56     14.48 o 
   2  11   8        1.17        0.92      5.09 o 
   3  11   8       24.36       28.09      4.49 o 
   4  11   8        0.55        0.09      3.61 o 
   5  11   8        0.80        2.78      3.87 o 
  -1  12   8       21.23       25.75      4.01 o 
   0  12   8       26.84       23.10      5.04 o 
   1  12   8        2.35        2.14      5.91 o 
 -13   0   9      116.22      132.62     11.82 o 
 -11   0   9       65.15       67.33      7.44 o 
  -9   0   9      636.81      620.93     36.97 o 
  -7   0   9     1351.79     1384.53     56.17 o 
  -5   0   9      270.33      294.13     12.74 o 
  -3   0   9      622.30      584.29     23.93 o 
  -1   0   9       37.19       38.65      2.39 o 
   1   0   9     1685.83     1807.20     70.70 o 
   3   0   9       95.48      125.57      4.68 o 
   5   0   9      979.82      952.09     30.87 o 
   7   0   9      133.14      122.88      6.19 o 
   9   0   9      218.92      202.20      9.54 o 
  11   0   9        1.30       -2.66      2.86 o 
  13   0   9        1.94        1.94      4.69 o 
 -13   1   9       49.64       51.52      5.47 o 
 -12   1   9      373.60      413.49     18.87 o 
 -11   1   9       41.20       44.56      6.82 o 
 -10   1   9      110.73      119.14      7.54 o 
  -9   1   9       35.32       46.39      5.03 o 
  -8   1   9        0.33       -0.14      1.45 o 
  -7   1   9       24.38       27.74      2.06 o 
  -6   1   9     1002.05     1076.77     30.94 o 
  -5   1   9      636.53      730.68     22.79 o 
  -4   1   9      254.11      292.51     10.28 o 
  -3   1   9        1.38        0.17      0.87 o 
  -2   1   9       91.33       74.93      5.56 o 
  -1   1   9     1491.58     1572.85     38.94 o 
   0   1   9     2611.00     2586.15     71.22 o 
   1   1   9      190.93      221.84      8.79 o 
   2   1   9       98.04       92.33      5.01 o 
   3   1   9      100.70       88.08      4.15 o 
   4   1   9        3.52        1.60      0.65 o 
   5   1   9       51.81       52.53      2.00 o 
   6   1   9      889.57      854.81     23.94 o 
   7   1   9       13.84       15.65      1.75 o 
   8   1   9      192.74      173.49      6.69 o 
   9   1   9       89.22       85.53      3.73 o 
  10   1   9      163.68      159.97      5.82 o 
  11   1   9       92.91       97.04      5.38 o 
  12   1   9        8.27        9.48      3.03 o 
  13   1   9      124.36      134.97      8.21 o 
 -13   2   9       51.76       50.43      5.53 o 
 -12   2   9      100.35      101.36      6.80 o 
 -11   2   9      242.83      244.95     17.21 o 
 -10   2   9      125.60      108.27      6.63 o 
  -9   2   9      178.96      178.20      7.43 o 
  -8   2   9      169.93      148.39      5.40 o 
  -7   2   9      510.12      530.78     15.86 o 
  -6   2   9      777.17      811.03     23.61 o 
  -5   2   9      411.19      409.71     15.30 o 
  -4   2   9     3980.12     4357.71    122.65 o 
  -3   2   9      479.39      486.88     13.97 o 
  -2   2   9     2007.79     2075.87     57.78 o 
  -1   2   9     1727.03     1667.85     42.76 o 
   0   2   9     7126.42     7749.54    190.09 o 
   1   2   9     5263.66     5572.68    174.66 o 
   2   2   9      636.51      541.26     24.95 o 
   3   2   9     1559.20     1648.22     52.95 o 
   4   2   9      146.18      120.76      4.01 o 
   5   2   9       85.10       79.40      4.34 o 
   6   2   9      126.57      117.88     10.44 o 
   7   2   9      504.59      509.53     17.07 o 
   8   2   9     1558.44     1563.86     50.33 o 
   9   2   9        4.56        3.55      1.75 o 
  10   2   9       13.51       12.67      2.15 o 
  11   2   9       20.78       22.00      4.75 o 
  12   2   9        3.16        6.52      2.75 o 
 -12   3   9       81.00       79.92      6.04 o 
 -11   3   9       31.07       39.54      4.59 o 
 -10   3   9       80.94       84.76      4.75 o 
  -9   3   9        0.23       -0.32      2.13 o 
  -8   3   9      632.29      597.04     32.83 o 
  -7   3   9      758.41      755.51     22.21 o 
  -6   3   9      181.80      164.69      8.16 o 
  -5   3   9       10.90        9.00      1.61 o 
  -4   3   9     1113.08     1195.25     44.26 o 
  -3   3   9       26.88       43.89      2.67 o 
  -2   3   9     2131.55     2289.07     63.85 o 
  -1   3   9      455.54      484.31     16.47 o 
   0   3   9      685.52      791.64     25.99 o 
   1   3   9     1716.08     1795.59     70.55 o 
   2   3   9      265.09      276.97      8.32 o 
   3   3   9      782.58      851.96     27.77 o 
   4   3   9      175.36      189.70      7.93 o 
   5   3   9      647.79      601.92     17.30 o 
   6   3   9      163.73      154.65      5.31 o 
   7   3   9      800.76      800.61     26.33 o 
   8   3   9        2.03        2.30      2.07 o 
   9   3   9      167.58      155.09      6.51 o 
  10   3   9       56.88       59.26      4.82 o 
  11   3   9       15.79       28.35      6.23 o 
  12   3   9        0.49       -2.68      3.39 o 
 -12   4   9        4.46       -1.02      3.42 o 
 -11   4   9       10.59        9.48      3.56 o 
 -10   4   9        0.04        3.26      3.05 o 
  -9   4   9      111.19      116.02      9.68 o 
  -8   4   9      446.03      409.85     19.71 o 
  -7   4   9      282.00      291.48     10.81 o 
  -6   4   9      105.94       98.48      4.56 o 
  -5   4   9      146.74      136.06      6.30 o 
  -4   4   9      457.34      449.56     19.48 o 
  -3   4   9       31.67       25.11      2.75 o 
  -2   4   9      514.42      545.18     18.63 o 
  -1   4   9      196.33      208.84      7.68 o 
   0   4   9      466.99      503.52     56.68 o 
   1   4   9      162.28      176.22      8.07 o 
   2   4   9      154.18      152.11     12.76 o 
   3   4   9       52.49       53.61      2.90 o 
   4   4   9       93.87      106.48      6.72 o 
   5   4   9      431.97      451.52     15.52 o 
   6   4   9        0.06        3.01      1.86 o 
   7   4   9       58.93       57.11      3.57 o 
   8   4   9      238.38      217.93     10.22 o 
   9   4   9      357.07      330.72     14.91 o 
  10   4   9       12.64        8.10      2.99 o 
  11   4   9       82.87       79.99      5.83 o 
  12   4   9       47.63       46.75      6.82 o 
 -12   5   9       52.95       52.46      7.54 o 
 -11   5   9        6.46       11.10      4.69 o 
 -10   5   9       63.82       77.57      5.99 o 
  -9   5   9        2.99       -0.87      2.88 o 
  -8   5   9      193.45      180.59      9.35 o 
  -7   5   9      546.08      537.37     22.26 o 
  -6   5   9      830.43      833.46     28.38 o 
  -5   5   9      443.24      448.54     15.88 o 
  -4   5   9      514.15      560.96     24.20 o 
  -3   5   9      291.50      309.96     11.23 o 
  -2   5   9      263.12      266.46     11.00 o 
  -1   5   9      157.05      145.07      5.86 o 
   0   5   9      286.02      285.20     12.96 o 
   1   5   9        1.60        3.36      3.06 o 
   2   5   9      220.45      244.12     11.16 o 
   3   5   9       36.29       31.17      2.14 o 
   4   5   9      266.25      284.97      8.87 o 
   5   5   9      155.78      143.74      6.20 o 
   6   5   9        8.15        6.98      2.53 o 
   7   5   9      172.77      158.59      8.35 o 
   8   5   9        0.02       -0.20      2.25 o 
   9   5   9        0.35        1.02      3.46 o 
  10   5   9        2.36        7.64      4.07 o 
  11   5   9       42.57       43.39      6.72 o 
 -11   6   9       82.29       93.51      9.47 o 
 -10   6   9        0.14       -1.55      3.82 o 
  -9   6   9        5.03        5.73      3.36 o 
  -8   6   9       39.12       37.00      9.78 o 
  -7   6   9      341.80      358.48     16.86 o 
  -6   6   9        0.77       -1.96      2.31 o 
  -5   6   9      160.82      158.51      6.72 o 
  -4   6   9      491.04      471.77     16.67 o 
  -3   6   9        9.84       15.75      3.21 o 
  -2   6   9      211.17      210.73      8.16 o 
  -1   6   9        3.87        3.59      2.23 o 
   0   6   9     1147.42     1237.70     51.21 o 
   1   6   9      556.80      568.97     24.38 o 
   2   6   9      461.86      413.36     18.11 o 
   3   6   9      105.97      113.28      5.08 o 
   4   6   9      440.87      466.06     20.19 o 
   5   6   9      438.12      447.85     15.67 o 
   6   6   9      125.74      129.73      5.91 o 
   7   6   9      128.54       92.43      7.94 o 
   8   6   9       11.61        3.50      2.22 o 
   9   6   9        9.50        8.15      4.48 o 
  10   6   9      346.55      355.48     23.43 o 
  11   6   9        6.80       16.60      5.81 o 
 -10   7   9       71.49       81.60      6.62 o 
  -9   7   9       66.74       78.76      6.34 o 
  -8   7   9       27.61       32.68      4.57 o 
  -7   7   9      184.96      195.73     20.37 o 
  -6   7   9      253.78      248.70     13.19 o 
  -5   7   9      134.10      132.12      6.21 o 
  -4   7   9      238.39      223.95      8.96 o 
  -3   7   9      940.68      954.69     32.52 o 
  -2   7   9        0.04       -0.41      1.71 o 
  -1   7   9       14.06       12.88      4.02 o 
   0   7   9       35.04       37.29      3.94 o 
   1   7   9       34.38       34.18      3.70 o 
   2   7   9      105.96      123.24     15.79 o 
   3   7   9     1112.25     1121.15     37.84 o 
   4   7   9      308.38      263.03     12.44 o 
   5   7   9      774.58      769.71     32.61 o 
   6   7   9       54.87       57.15      4.90 o 
   7   7   9      288.74      255.06     12.63 o 
   8   7   9      184.00      176.70     15.74 o 
   9   7   9       48.64       58.16      8.45 o 
  10   7   9       11.88       19.45      5.91 o 
  -9   8   9       22.96       19.65      4.61 o 
  -8   8   9       59.93       63.86      6.93 o 
  -7   8   9       53.04       50.57      5.25 o 
  -6   8   9       15.11       13.55      3.79 o 
  -5   8   9      200.13      212.56      8.98 o 
  -4   8   9      372.94      402.93     15.00 o 
  -3   8   9      147.48      154.99      7.01 o 
  -2   8   9        1.24       -1.60      2.17 o 
  -1   8   9      240.33      241.61     11.99 o 
   0   8   9      732.98      746.99     38.30 o 
   1   8   9       78.87       70.21      8.10 o 
   2   8   9       65.28       55.93      4.73 o 
   3   8   9       69.63       77.73      5.36 o 
   4   8   9      342.79      324.16     15.08 o 
   5   8   9       28.52       34.00      4.26 o 
   6   8   9       33.06       26.77      4.20 o 
   7   8   9      374.43      360.55     17.02 o 
   8   8   9      170.41      172.92     20.27 o 
   9   8   9        9.18       11.82      5.91 o 
  -8   9   9       10.34       16.89      7.03 o 
  -7   9   9       23.70       19.19      4.53 o 
  -6   9   9       15.12       17.97      4.21 o 
  -5   9   9        0.29        2.44      2.69 o 
  -4   9   9      207.30      231.40     15.87 o 
  -3   9   9       88.25       95.33      5.52 o 
  -2   9   9      145.34      141.82      6.72 o 
  -1   9   9      120.64      119.77      7.59 o 
   0   9   9       31.68       35.41      4.53 o 
   1   9   9      177.04      145.39     11.00 o 
   2   9   9      278.99      266.15     13.00 o 
   3   9   9        3.90        4.13      3.07 o 
   4   9   9        1.61       -1.14      3.03 o 
   5   9   9       23.42       30.66      4.35 o 
   6   9   9        6.36        9.28      3.54 o 
   7   9   9       61.91       60.68      6.37 o 
   8   9   9        1.32        0.86      3.71 o 
  -7  10   9       55.47       69.98      6.92 o 
  -6  10   9       52.35       72.02      6.74 o 
  -5  10   9        5.21        0.85      8.40 o 
  -4  10   9       18.06        9.86      3.73 o 
  -3  10   9       74.06       72.37      4.99 o 
  -2  10   9     1024.97     1103.30     37.97 o 
  -1  10   9      133.89      132.53      6.65 o 
   0  10   9       21.56       21.94      5.25 o 
   1  10   9       25.95       29.16      4.43 o 
   2  10   9      115.35      103.69     10.08 o 
   3  10   9        1.75        1.76      3.01 o 
   4  10   9        0.43        0.03      3.23 o 
   5  10   9       36.33       41.29      5.12 o 
   6  10   9        9.52       13.59      4.99 o 
   7  10   9       36.63       48.74      5.76 o 
  -5  11   9        6.66        0.09      4.16 o 
  -4  11   9      530.13      621.10     22.80 o 
  -3  11   9       68.85       62.45      5.13 o 
  -2  11   9       15.14       12.39      3.55 o 
  -1  11   9        0.21        3.30      2.94 o 
   0  11   9      195.97      199.68     11.16 o 
   1  11   9      110.94       89.56     14.77 o 
   2  11   9       20.80       18.95      5.81 o 
   3  11   9       51.65       47.02      5.24 o 
   4  11   9        1.18       -3.51      3.51 o 
 -12   0  10       29.72       26.69      6.42 o 
 -10   0  10      671.76      624.90     37.48 o 
  -8   0  10      126.54      108.18      6.12 o 
  -6   0  10       17.82       12.37      2.16 o 
  -4   0  10      435.13      509.49     21.16 o 
  -2   0  10       93.71      109.75      4.07 o 
   0   0  10     4755.22     4820.25    187.35 o 
   2   0  10     9927.68    10634.69    336.84 o 
   4   0  10        4.69       10.45      1.29 o 
   6   0  10      497.38      527.44     21.39 o 
   8   0  10      129.36      113.35      6.12 o 
  10   0  10      513.27      538.74     22.54 o 
  12   0  10       58.64       52.05      4.91 o 
 -13   1  10       73.26       78.06      6.23 o 
 -12   1  10       25.60       27.98      9.07 o 
 -11   1  10      168.00      163.32      8.93 o 
 -10   1  10      528.77      536.57     27.30 o 
  -9   1  10       25.39       23.73      2.76 o 
  -8   1  10      332.07      357.17     11.15 o 
  -7   1  10        3.88       10.05      1.55 o 
  -6   1  10      144.57      120.70      5.65 o 
  -5   1  10     1023.18      949.04     31.78 o 
  -4   1  10     3355.17     3577.02    116.74 o 
  -3   1  10     1172.53     1307.87     32.79 o 
  -2   1  10     2753.44     3106.34     86.43 o 
  -1   1  10      129.19      165.93      5.91 o 
   0   1  10       84.36       69.79      5.04 o 
   1   1  10      491.54      550.27     15.45 o 
   2   1  10        0.13        2.34      0.61 o 
   3   1  10        3.83        1.76      0.80 o 
   4   1  10       74.64       80.58      2.66 o 
   5   1  10        0.28        1.13      0.74 o 
   6   1  10      624.11      625.56     17.77 o 
   7   1  10       52.85       42.54      2.44 o 
   8   1  10       50.36       47.61      2.72 o 
   9   1  10       15.47       16.42      2.13 o 
  10   1  10        0.08        1.42      1.94 o 
  11   1  10        3.37        5.16      2.15 o 
  12   1  10       21.96       19.46      3.12 o 
 -13   2  10       38.34       43.39      5.37 o 
 -12   2  10       97.09       90.07      6.44 o 
 -11   2  10      210.00      207.12     10.59 o 
 -10   2  10        5.25        3.67      2.87 o 
  -9   2  10      114.10      109.16     11.71 o 
  -8   2  10      110.53      119.37      4.64 o 
  -7   2  10       42.53       50.94      5.65 o 
  -6   2  10      153.78      144.28      9.54 o 
  -5   2  10      331.53      362.30     12.79 o 
  -4   2  10     1077.73     1138.33     37.84 o 
  -3   2  10       46.83       25.89      1.45 o 
  -2   2  10     4656.03     4885.82    135.79 o 
  -1   2  10      327.61      401.97     19.90 o 
   0   2  10     2392.00     2475.08     68.32 o 
   1   2  10      701.83      868.60     44.16 o 
   2   2  10      912.89     1061.23     26.59 o 
   3   2  10        1.11        3.54      1.49 o 
   4   2  10       43.86       35.43      3.87 o 
   5   2  10      288.53      281.55      8.54 o 
   6   2  10      350.43      365.53     12.49 o 
   7   2  10      418.83      384.94     11.46 o 
   8   2  10       31.55       27.88      5.40 o 
   9   2  10        8.06        8.11      2.03 o 
  10   2  10       51.54       47.63      3.08 o 
  11   2  10       32.99       34.68      3.10 o 
  12   2  10        2.12        6.60      3.33 o 
 -12   3  10        0.06        0.47      3.38 o 
 -11   3  10       76.49       68.12      5.40 o 
 -10   3  10       78.45       72.18      4.42 o 
  -9   3  10       87.22       82.01      4.59 o 
  -8   3  10      183.96      151.86      8.10 o 
  -7   3  10       12.89        9.51      2.25 o 
  -6   3  10      229.50      227.98      8.60 o 
  -5   3  10      710.20      679.54     28.66 o 
  -4   3  10      557.10      597.00     24.23 o 
  -3   3  10     3619.62     4126.84    101.29 o 
  -2   3  10       19.75       14.40      3.11 o 
  -1   3  10        5.97       14.81      1.71 o 
   0   3  10       36.59       33.04      1.86 o 
   1   3  10      149.27      179.27      8.12 o 
   2   3  10      155.46      188.81      7.52 o 
   3   3  10      664.34      720.83     20.72 o 
   4   3  10      324.63      314.53     10.80 o 
   5   3  10      174.54      173.42      9.79 o 
   6   3  10      617.57      604.89     21.08 o 
   7   3  10      656.16      623.18     20.81 o 
   8   3  10      648.43      612.73     25.19 o 
   9   3  10       73.03       69.29      3.98 o 
  10   3  10        4.27        4.88      2.09 o 
  11   3  10       22.94       24.07      4.18 o 
  12   3  10        1.76        5.68      4.02 o 
 -12   4  10        3.11        5.70      4.69 o 
 -11   4  10       69.16       63.36      7.54 o 
 -10   4  10       23.40       28.07      6.82 o 
  -9   4  10      348.33      339.78     15.73 o 
  -8   4  10      225.59      215.66     10.68 o 
  -7   4  10      509.17      473.91     16.74 o 
  -6   4  10       82.06       62.83      3.50 o 
  -5   4  10      186.19      185.16      9.06 o 
  -4   4  10      416.12      408.70     14.33 o 
  -3   4  10      353.39      389.23     11.48 o 
  -2   4  10     1140.97     1202.77     39.99 o 
  -1   4  10       76.95       72.82      3.42 o 
   0   4  10      357.61      278.42     25.26 o 
   1   4  10      307.96      317.53     13.55 o 
   2   4  10     1658.73     1675.72     54.54 o 
   3   4  10      399.61      417.11     14.66 o 
   4   4  10     1261.92     1308.54     69.62 o 
   5   4  10       21.01       20.66      4.65 o 
   6   4  10      139.72      135.93      7.05 o 
   7   4  10      296.78      291.87     10.76 o 
   8   4  10      199.84      173.44     10.44 o 
   9   4  10      353.00      329.81     11.97 o 
  10   4  10      225.73      189.76     13.75 o 
  11   4  10       19.98       18.54      5.09 o 
  12   4  10       15.16       25.93      4.60 o 
 -11   5  10        0.98       -0.81      5.19 o 
 -10   5  10       56.73       59.95      7.54 o 
  -9   5  10      205.02      223.47     11.29 o 
  -8   5  10       59.53       64.15      7.13 o 
  -7   5  10       63.70       72.66      7.79 o 
  -6   5  10      122.76      120.96      5.54 o 
  -5   5  10       51.20       51.70      3.36 o 
  -4   5  10      652.99      610.63     29.89 o 
  -3   5  10        1.37        0.92      1.42 o 
  -2   5  10        1.30       -0.01      1.44 o 
  -1   5  10       44.27       75.71      4.40 o 
   0   5  10      119.24      110.58     13.60 o 
   1   5  10     1031.38      907.92    141.58 o 
   2   5  10      306.01      329.00     20.88 o 
   3   5  10        0.27       -0.03      1.23 o 
   4   5  10       16.82       14.30      2.18 o 
   5   5  10      713.04      728.63     25.17 o 
   6   5  10      296.82      276.84     11.38 o 
   7   5  10      191.44      197.64     13.19 o 
   8   5  10        6.72        8.90      2.92 o 
   9   5  10       45.26       41.35      6.32 o 
  10   5  10        0.02        3.36      3.97 o 
  11   5  10        0.60       -2.95      4.07 o 
 -11   6  10      206.25      239.83     12.59 o 
 -10   6  10       83.19       86.12      7.94 o 
  -9   6  10       45.24       48.47      5.11 o 
  -8   6  10      173.51      189.61     14.36 o 
  -7   6  10       94.26       98.25      7.03 o 
  -6   6  10      199.35      178.27      7.46 o 
  -5   6  10      146.80      154.48      6.67 o 
  -3   6  10       59.56       62.44      4.28 o 
  -2   6  10      319.28      286.74     12.87 o 
  -1   6  10       11.17       14.17      2.59 o 
   0   6  10        1.73        1.00      2.35 o 
   1   6  10       34.41       42.80      3.75 o 
   2   6  10      134.95      134.08      7.23 o 
   3   6  10       99.45       97.26      4.63 o 
   4   6  10      333.51      326.33     11.84 o 
   5   6  10       44.81       37.68      4.73 o 
   6   6  10        0.00       -1.89      1.97 o 
   7   6  10       31.10       19.51      3.52 o 
   8   6  10        2.93        0.53      2.27 o 
   9   6  10        2.40       -0.61      3.46 o 
  10   6  10        1.49        6.72      4.79 o 
  11   6  10        0.43        2.24      4.38 o 
 -10   7  10        2.48        3.63      4.09 o 
  -9   7  10        8.95        7.13      3.82 o 
  -8   7  10       33.88       30.23      7.18 o 
  -7   7  10      134.90      127.62      7.70 o 
  -6   7  10      388.45      387.28     14.38 o 
  -5   7  10       21.89       24.81      3.05 o 
  -4   7  10     1003.56     1009.58     34.35 o 
  -3   7  10       35.41       44.68      4.46 o 
  -2   7  10      534.70      544.74     19.12 o 
  -1   7  10       47.55       49.14      3.41 o 
   0   7  10       21.01       19.34      3.18 o 
   1   7  10      419.41      443.38     19.70 o 
   2   7  10      598.14      619.01     26.68 o 
   3   7  10      161.45      167.64      7.08 o 
   4   7  10      457.55      400.39     17.88 o 
   5   7  10        1.84        2.52      2.81 o 
   6   7  10       18.41       13.90      3.36 o 
   7   7  10       18.28       24.63      3.21 o 
   8   7  10       85.25       71.00      6.77 o 
   9   7  10       27.08       27.20      6.01 o 
  10   7  10       32.37       39.11      7.23 o 
  -9   8  10        6.74        1.97      4.10 o 
  -8   8  10        8.20        6.74      3.65 o 
  -7   8  10        2.72        1.65      3.51 o 
  -6   8  10      102.02      126.90      8.04 o 
  -5   8  10      162.87      177.72      7.86 o 
  -4   8  10      319.53      335.69     12.89 o 
  -3   8  10      152.16      157.00      7.06 o 
  -2   8  10       67.96       75.17      7.03 o 
  -1   8  10        8.77        9.76      2.26 o 
   0   8  10     1251.48     1279.74     59.03 o 
   1   8  10      388.44      394.83     18.01 o 
   2   8  10        3.37        8.16      3.13 o 
   3   8  10       54.33       51.93      4.58 o 
   4   8  10      221.62      207.25     10.58 o 
   5   8  10       22.29       12.43      3.41 o 
   6   8  10      180.75      166.70      9.30 o 
   7   8  10       81.08       67.47      8.61 o 
   8   8  10       20.00       28.57      4.96 o 
   9   8  10       43.36       55.72      8.45 o 
  -8   9  10        6.33        6.54      4.42 o 
  -7   9  10        1.86       -2.83      3.76 o 
  -6   9  10       15.22       13.36      3.97 o 
  -5   9  10      278.53      309.12     12.37 o 
  -4   9  10       41.20       39.38      4.65 o 
  -3   9  10        4.96        4.32      3.54 o 
  -2   9  10      807.99      811.03     39.14 o 
  -1   9  10      137.39      135.85      8.24 o 
   0   9  10       49.47       48.78      4.86 o 
   1   9  10      455.60      445.52     24.40 o 
   2   9  10      113.28       91.64      6.33 o 
   3   9  10       45.25       56.86      4.97 o 
   4   9  10       23.64       23.86      4.00 o 
   5   9  10        2.68        1.30      3.25 o 
   6   9  10        1.82       -0.03      3.03 o 
   7   9  10        0.00        3.25      3.71 o 
   8   9  10       14.87       18.34      4.45 o 
  -7  10  10        1.08        1.73      4.25 o 
  -6  10  10        7.11        7.29      4.66 o 
  -5  10  10       73.12       64.97      6.21 o 
  -4  10  10        0.84       -1.66      3.13 o 
  -3  10  10       11.11       10.91      3.55 o 
  -2  10  10      699.49      753.58     26.68 o 
  -1  10  10      286.13      289.59     11.60 o 
   0  10  10        3.78       -3.17      3.17 o 
   1  10  10       78.76       72.07      5.89 o 
   2  10  10       69.59       56.33      7.54 o 
   3  10  10        7.41       11.87      3.68 o 
   4  10  10        3.16        1.68      3.30 o 
   5  10  10       55.06       63.63      5.73 o 
   6  10  10       18.21       21.93      4.74 o 
  -4  11  10      249.57      265.76     11.42 o 
  -3  11  10       41.94       46.02      7.33 o 
  -2  11  10        0.36       -0.81      3.96 o 
  -1  11  10        1.09       -0.16      3.84 o 
   0  11  10       32.24       27.93      4.73 o 
   1  11  10      209.37      212.68     11.70 o 
   2  11  10        0.00       -4.79      4.79 o 
   3  11  10        6.21        4.69      3.70 o 
   4  11  10       24.32       26.35      4.83 o 
 -13   0  11        7.36        1.22      5.40 o 
 -11   0  11       18.69       17.72      5.30 o 
  -9   0  11     1738.82     1631.56     66.43 o 
  -7   0  11      171.35      152.81      7.59 o 
  -5   0  11      804.05      450.62     26.28 o 
  -3   0  11     2953.95     3524.44    140.58 o 
  -1   0  11     1721.16     1690.64     66.30 o 
   1   0  11      577.36      683.29     27.32 o 
   3   0  11     6824.18     7335.07    233.21 o 
   5   0  11     1685.63     1654.32     53.13 o 
   7   0  11       10.41       20.20      2.71 o 
   9   0  11      747.72      735.30     29.84 o 
  11   0  11      109.50      107.62      6.75 o 
 -13   1  11       24.80       31.93     13.45 o 
 -12   1  11        1.96        2.62      3.42 o 
 -11   1  11        0.24        2.42      3.13 o 
 -10   1  11       49.83       42.07      6.52 o 
  -9   1  11      129.30      125.00      5.78 o 
  -8   1  11        0.67        1.79      1.62 o 
  -7   1  11        1.21        0.14      1.35 o 
  -6   1  11       70.34       73.70      3.14 o 
  -5   1  11      550.63      549.69     22.89 o 
  -4   1  11      851.48      863.59     53.09 o 
  -3   1  11      625.52      544.51     13.98 o 
  -2   1  11     2353.30     2370.52     60.56 o 
  -1   1  11     7120.20     7414.77    182.30 o 
   0   1  11        8.02        2.30      0.93 o 
   1   1  11      343.81      380.86     10.76 o 
   2   1  11        0.04        2.73      0.77 o 
   3   1  11      126.44      135.58      3.56 o 
   4   1  11        4.91        9.66      0.92 o 
   5   1  11      568.34      586.23     13.73 o 
   6   1  11       89.31       85.53      3.42 o 
   7   1  11      101.08      101.41      3.94 o 
   8   1  11       53.70       59.26      3.09 o 
   9   1  11      448.63      456.51     13.61 o 
  10   1  11       63.75       62.48      3.46 o 
  11   1  11      130.20      129.55      8.29 o 
  12   1  11        8.18       16.99      4.79 o 
 -12   2  11       14.74       25.70      4.53 o 
 -11   2  11        1.34        4.18      3.24 o 
 -10   2  11       40.32       37.56      4.39 o 
  -9   2  11        2.82        3.77      2.27 o 
  -8   2  11       15.67        9.92      1.85 o 
  -7   2  11       23.95       21.59      3.13 o 
  -6   2  11        6.47        6.25      1.36 o 
  -5   2  11     1222.23     1225.81     35.16 o 
  -4   2  11      468.02      450.18     15.55 o 
  -3   2  11        1.29        7.17      1.84 o 
  -2   2  11     1162.72     1326.27     43.08 o 
  -1   2  11      998.71     1000.44     24.97 o 
   0   2  11      188.14      198.09      6.12 o 
   1   2  11        0.05        0.10      0.84 o 
   2   2  11        0.48        4.48      2.34 o 
   3   2  11       14.14       18.94      1.37 o 
   4   2  11     2700.72     2573.97     76.07 o 
   5   2  11        0.24        0.52      1.01 o 
   6   2  11       95.98       88.45      3.51 o 
   7   2  11       39.07       35.80      2.37 o 
   8   2  11      105.66      110.50      4.94 o 
   9   2  11       61.61       61.69      3.26 o 
  10   2  11      148.91      152.34      5.75 o 
  11   2  11      236.91      245.52      9.58 o 
  12   2  11      112.20      126.12      7.74 o 
 -12   3  11      294.60      303.17     14.62 o 
 -11   3  11        3.73        5.23      3.24 o 
 -10   3  11       87.19       79.88      7.62 o 
  -9   3  11      180.31      175.33      7.48 o 
  -8   3  11        0.05        1.38      1.71 o 
  -7   3  11      143.55      140.73      5.17 o 
  -6   3  11      432.11      416.33     23.02 o 
  -5   3  11      333.40      271.84     12.98 o 
  -4   3  11       71.13       70.96      3.48 o 
  -3   3  11       33.76       53.14      3.36 o 
  -2   3  11        0.65        2.36      1.16 o 
  -1   3  11      787.45      805.85     22.91 o 
   0   3  11        0.71        0.16      0.73 o 
   1   3  11      503.90      560.42     22.85 o 
   2   3  11        9.93       27.54      3.16 o 
   3   3  11      273.38      290.54     10.09 o 
   4   3  11       16.58       25.64      2.90 o 
   5   3  11        3.37        4.35      2.12 o 
   6   3  11       43.55       48.29      2.94 o 
   7   3  11        0.82        1.35      1.69 o 
   8   3  11        4.99        7.13      2.02 o 
   9   3  11       45.22       45.46      3.49 o 
  10   3  11       43.26       40.69      3.48 o 
  11   3  11        1.38        2.42      3.13 o 
  12   3  11       18.95       22.37      6.98 o 
 -12   4  11      204.59      219.71     16.30 o 
 -11   4  11        0.08        5.50      4.38 o 
 -10   4  11      104.11      101.49      6.66 o 
  -9   4  11        8.46        7.41      3.97 o 
  -8   4  11      284.62      263.29     18.33 o 
  -7   4  11      485.54      462.43     16.44 o 
  -6   4  11      598.55      563.70     26.12 o 
  -5   4  11      322.88      274.92     10.14 o 
  -4   4  11       49.88       46.88      2.86 o 
  -3   4  11       41.01       44.31      4.18 o 
  -2   4  11     1343.03     1435.77     40.43 o 
  -1   4  11      460.24      550.52     18.78 o 
   0   4  11        5.05        1.47      2.44 o 
   1   4  11     1513.97     1601.05     63.29 o 
   2   4  11      206.34      203.09     12.26 o 
   3   4  11      144.51      186.59     10.09 o 
   4   4  11      193.97      227.34      8.52 o 
   5   4  11       16.12        7.96      2.19 o 
   6   4  11      252.69      228.85      9.49 o 
   7   4  11       17.92       16.96      2.62 o 
   8   4  11      303.72      303.27     13.57 o 
   9   4  11       61.48       53.83      6.06 o 
  10   4  11       27.43       34.80      4.17 o 
  11   4  11        2.04        1.26      3.42 o 
 -11   5  11       97.86       87.70      9.17 o 
 -10   5  11      168.04      172.01      9.56 o 
  -9   5  11       13.34       16.77      4.18 o 
  -8   5  11       13.34       18.80      3.47 o 
  -7   5  11       52.41       43.17      3.89 o 
  -6   5  11     1071.36     1037.28     35.04 o 
  -5   5  11      105.19      112.59     11.20 o 
  -4   5  11      197.79      194.90     13.46 o 
  -3   5  11        7.88        7.31      1.80 o 
  -2   5  11        4.39        2.29      1.59 o 
  -1   5  11     1436.57     1486.25     49.22 o 
   0   5  11      250.83      245.98     25.21 o 
   1   5  11       38.72       45.59      7.38 o 
   2   5  11      283.49      295.97     10.74 o 
   3   5  11      500.10      480.56     16.49 o 
   4   5  11      214.51      179.11      7.15 o 
   5   5  11     1165.17     1086.08     45.91 o 
   6   5  11      451.78      412.97     21.86 o 
   7   5  11      149.65      142.85      7.59 o 
   8   5  11       41.84       37.10      3.89 o 
   9   5  11       60.13       54.32      4.65 o 
  10   5  11       44.03       40.23      6.01 o 
  11   5  11       32.63       32.80      6.62 o 
 -11   6  11       23.47       25.36      4.80 o 
 -10   6  11       33.43       36.03      5.14 o 
  -9   6  11       30.54       34.57      4.67 o 
  -8   6  11      173.72      180.85      9.69 o 
  -7   6  11      516.94      513.13     22.59 o 
  -6   6  11      129.18      119.70      6.66 o 
  -5   6  11       86.84       88.71      6.32 o 
  -4   6  11      823.43      767.17     26.35 o 
  -3   6  11       75.63       73.09      4.01 o 
  -2   6  11      536.75      581.12     20.19 o 
  -1   6  11        3.42        2.72      1.73 o 
   0   6  11      173.74      176.93     12.94 o 
   1   6  11       58.05       50.93      4.07 o 
   2   6  11     2122.82     2126.68     86.97 o 
   3   6  11      455.14      431.29     15.30 o 
   4   6  11      116.83      124.37      8.28 o 
   5   6  11       14.59       17.78      2.65 o 
   6   6  11      655.70      621.07     21.36 o 
   7   6  11        0.23        0.67      2.32 o 
   8   6  11      116.22      103.61      7.23 o 
   9   6  11        0.23        0.10      4.18 o 
  10   6  11       15.81       26.48      6.11 o 
 -10   7  11      119.94      130.01      8.59 o 
  -9   7  11        4.51        5.94      3.87 o 
  -8   7  11      226.19      239.58     12.25 o 
  -7   7  11       16.94        9.14      4.84 o 
  -6   7  11       43.25       45.43      3.70 o 
  -5   7  11        2.42        4.01      2.18 o 
  -4   7  11       16.82       19.91      6.82 o 
  -3   7  11       18.83       17.30      2.64 o 
  -2   7  11      212.88      197.45      8.08 o 
  -1   7  11      275.17      299.06     11.18 o 
   0   7  11      344.27      339.31     15.70 o 
   1   7  11       85.79       88.54     15.33 o 
   2   7  11       82.89       76.60      8.15 o 
   3   7  11     1526.37     1453.00     48.68 o 
   4   7  11      166.51      146.03      8.05 o 
   5   7  11        5.52        0.56      2.67 o 
   6   7  11        7.46        4.09      2.93 o 
   7   7  11        5.70        4.18      2.46 o 
   8   7  11       36.26       45.98      5.51 o 
   9   7  11        5.89       12.32      4.99 o 
  10   7  11       12.90       12.43      5.81 o 
  -9   8  11      232.08      256.81     13.53 o 
  -8   8  11       28.41       18.46      4.35 o 
  -7   8  11      135.03      146.66      8.94 o 
  -6   8  11        2.42       -2.49      2.49 o 
  -5   8  11      263.91      275.52     11.01 o 
  -4   8  11       22.78       26.96      3.28 o 
  -3   8  11      165.09      164.25      9.24 o 
  -2   8  11       47.45       42.98      5.74 o 
  -1   8  11        4.03        4.17      2.44 o 
   0   8  11       11.34        7.59      4.84 o 
   1   8  11      164.09      153.91      8.46 o 
   2   8  11       16.17       14.72      3.09 o 
   3   8  11       34.26       40.23      4.20 o 
   4   8  11        1.57        0.32      2.86 o 
   5   8  11        4.72        3.31      3.16 o 
   6   8  11       55.91       53.27      5.06 o 
   7   8  11      105.48      116.77     12.89 o 
   8   8  11        1.26        4.29      3.85 o 
   9   8  11       11.09       16.70      6.11 o 
  -8   9  11        0.15        2.29      6.16 o 
  -7   9  11       20.67       23.35      5.00 o 
  -6   9  11        6.65        1.14      3.78 o 
  -5   9  11        3.92        9.24      6.03 o 
  -4   9  11       35.55       53.84      7.18 o 
  -3   9  11       47.62       40.05      6.43 o 
  -2   9  11      233.80      267.67     28.57 o 
  -1   9  11       46.11       40.70      3.68 o 
   0   9  11       23.93       26.82      4.07 o 
   1   9  11       58.87       51.20      4.86 o 
   2   9  11        4.69        4.25      3.28 o 
   3   9  11      174.05      180.60      9.74 o 
   4   9  11      140.05      143.58      8.37 o 
   5   9  11        7.14        6.62      4.58 o 
   6   9  11        5.05        5.05      3.27 o 
   7   9  11       58.30       54.74      6.00 o 
  -6  10  11       63.57       62.43      6.48 o 
  -5  10  11      120.94      131.95      7.10 o 
  -4  10  11       14.22       15.85      4.47 o 
  -3  10  11      105.88      125.84      8.48 o 
  -2  10  11      180.80      199.23     11.27 o 
  -1  10  11      174.91      184.86     10.52 o 
   0  10  11       15.19       16.43      4.11 o 
   1  10  11       58.47       51.58      5.22 o 
   2  10  11        4.33        0.71      4.69 o 
   3  10  11        1.36        2.10      3.87 o 
   4  10  11      137.74      144.44      8.70 o 
   5  10  11       17.30       14.33      4.03 o 
   6  10  11       34.25       43.51      5.51 o 
  -4  11  11       36.75       42.79      6.05 o 
  -3  11  11       10.53        8.20      4.35 o 
  -2  11  11       10.91       15.50      4.52 o 
  -1  11  11        0.34       -3.67      3.67 o 
   0  11  11       22.81       24.45      4.64 o 
   1  11  11       12.84       16.30      4.18 o 
   2  11  11       35.08       40.54      7.74 o 
   3  11  11       15.95       16.86      4.28 o 
   4  11  11        2.45       -1.83      5.50 o 
 -12   0  12      220.08      249.55     17.83 o 
 -10   0  12      696.48      702.52     41.86 o 
  -8   0  12      192.09      192.97      9.47 o 
  -6   0  12        7.80        5.28      1.84 o 
  -4   0  12     1565.65     1630.20     65.59 o 
  -2   0  12       44.75       43.24      2.11 o 
   0   0  12    12927.16    13353.25    517.70 o 
   2   0  12     3708.50     4186.72    160.69 o 
   4   0  12      214.66      241.80      8.46 o 
   6   0  12      812.23      827.42     32.91 o 
   8   0  12       47.67       40.64      3.62 o 
  10   0  12       38.94       39.91      4.29 o 
  12   0  12       97.56      118.77     10.59 o 
 -12   1  12       62.01       61.98      5.47 o 
 -11   1  12        8.00        1.45      2.99 o 
 -10   1  12      240.71      240.91     11.67 o 
  -9   1  12       11.09       14.45      3.54 o 
  -8   1  12       27.64       32.36      2.51 o 
  -7   1  12       13.87       22.10      2.11 o 
  -6   1  12        1.38        2.73      1.16 o 
  -5   1  12        0.60        0.54      0.98 o 
  -4   1  12      759.74      796.62     23.06 o 
  -3   1  12      298.66      324.86      9.64 o 
  -2   1  12      384.98      438.97     11.25 o 
  -1   1  12      139.29      137.15      6.40 o 
   0   1  12     1137.52     1184.99     33.04 o 
   1   1  12     1565.91     1771.93     43.95 o 
   2   1  12      493.86      531.63     13.56 o 
   3   1  12      755.00      802.16     18.43 o 
   4   1  12       50.19       52.24      1.87 o 
   5   1  12      458.14      491.93     12.70 o 
   6   1  12       95.15       93.40      3.87 o 
   7   1  12        4.42        4.74      1.54 o 
   8   1  12      600.33      589.74     17.08 o 
   9   1  12      185.19      200.59      7.99 o 
  10   1  12       11.49       18.51      3.95 o 
  11   1  12      136.66      133.28      7.74 o 
  12   1  12        5.73       13.14      3.96 o 
 -12   2  12        2.23        1.68      3.60 o 
 -11   2  12       14.49       17.46      3.78 o 
 -10   2  12       75.80       75.67      4.61 o 
  -9   2  12      410.02      403.31     14.67 o 
  -8   2  12      123.04      109.05      5.62 o 
  -7   2  12     1276.78     1245.99     35.93 o 
  -6   2  12       70.95       53.46      3.19 o 
  -5   2  12        0.39        2.86      1.20 o 
  -4   2  12      236.02      262.07     11.54 o 
  -3   2  12      156.83      213.45      6.57 o 
  -2   2  12      275.64      281.20      8.38 o 
  -1   2  12     3667.24     4081.25    100.57 o 
   0   2  12       95.87      103.63      4.15 o 
   1   2  12      119.99      150.93      4.91 o 
   2   2  12      685.87      794.73     20.11 o 
   3   2  12     2273.04     2375.93     58.90 o 
   4   2  12       10.15       24.66      4.02 o 
   5   2  12      523.86      550.20     19.47 o 
   6   2  12       58.01       57.14      2.71 o 
   7   2  12        7.70        8.11      2.15 o 
   8   2  12      321.15      329.08     11.76 o 
   9   2  12      290.93      295.62     10.86 o 
  10   2  12      365.73      359.34     12.94 o 
  11   2  12      304.35      318.34     11.88 o 
  12   2  12        5.53       10.39      5.70 o 
 -12   3  12       34.99       29.82      5.45 o 
 -11   3  12        1.69       -0.42      3.07 o 
 -10   3  12      168.21      172.55      7.58 o 
  -9   3  12        6.46        2.57      2.84 o 
  -8   3  12     1447.03     1439.38     41.61 o 
  -7   3  12        1.39        3.79      1.91 o 
  -6   3  12        4.54        2.72      2.47 o 
  -5   3  12      166.61      188.95      7.37 o 
  -4   3  12        6.65        8.57      1.58 o 
  -3   3  12      248.06      250.03      7.61 o 
  -2   3  12     2712.41     2787.38     77.85 o 
  -1   3  12      404.74      442.60     19.06 o 
   0   3  12      146.33      179.90      5.05 o 
   1   3  12     1220.33     1145.62     36.74 o 
   2   3  12      172.64      162.66      5.36 o 
   3   3  12      116.34       94.47      3.57 o 
   4   3  12       17.86       17.91      2.07 o 
   5   3  12      334.05      153.81     11.00 o 
   6   3  12      254.32      237.50      8.91 o 
   7   3  12      260.16      257.14     11.60 o 
   8   3  12      444.22      431.01     14.95 o 
   9   3  12       16.71       17.08      3.08 o 
  10   3  12       19.55       20.63      3.11 o 
  11   3  12      101.56       96.38      6.44 o 
  12   3  12        5.28        1.11      3.70 o 
 -12   4  12        0.00       -4.07      4.69 o 
 -11   4  12      580.24      545.35     33.72 o 
 -10   4  12       26.50       39.33      8.10 o 
  -9   4  12       70.47       65.49      5.21 o 
  -8   4  12        1.21        0.36      2.70 o 
  -7   4  12       17.76       29.11      3.26 o 
  -6   4  12      255.74      234.75     11.29 o 
  -5   4  12      446.26      406.03     14.45 o 
  -4   4  12       23.96       19.73      2.11 o 
  -3   4  12        9.46       10.16      1.77 o 
  -2   4  12     1180.64     1232.57     34.87 o 
  -1   4  12       48.28       56.67      2.47 o 
   0   4  12      805.60      788.76     26.56 o 
   1   4  12      206.90      237.70     10.67 o 
   2   4  12        1.23        0.76      1.48 o 
   3   4  12       88.41       82.87      3.97 o 
   4   4  12      279.41      259.63     11.09 o 
   5   4  12      328.81      318.48     11.45 o 
   6   4  12      414.65      433.58     20.17 o 
   7   4  12       49.81       43.85      3.39 o 
   8   4  12      197.92      179.44      8.89 o 
   9   4  12       58.69       46.34      4.25 o 
  10   4  12      170.96      152.75      6.82 o 
  11   4  12        2.55        1.21      3.29 o 
 -11   5  12        9.24        6.01      5.19 o 
 -10   5  12       54.08       51.30      4.96 o 
  -9   5  12      319.16      314.23     20.47 o 
  -8   5  12      282.60      262.17     12.78 o 
  -7   5  12      142.75      137.63      6.20 o 
  -6   5  12       36.89       44.95      9.27 o 
  -5   5  12       29.92       31.01      2.77 o 
  -4   5  12       13.07       11.65      2.09 o 
  -3   5  12        0.10        0.04      1.63 o 
  -2   5  12       39.52       30.05      2.66 o 
  -1   5  12       97.81      113.17      5.91 o 
   0   5  12      394.39      391.94     17.32 o 
   1   5  12      430.52      419.10     37.53 o 
   2   5  12      171.74      183.06      7.19 o 
   3   5  12        0.25        0.67      1.45 o 
   4   5  12        2.42        1.29      1.90 o 
   5   5  12       24.56       23.19      2.72 o 
   6   5  12      210.83      191.37      9.86 o 
   7   5  12       82.72       69.07      4.39 o 
   8   5  12        0.02       -2.85      2.85 o 
   9   5  12       20.28       24.70      4.00 o 
  10   5  12        5.81        7.54      4.48 o 
  11   5  12        1.87        0.20      4.38 o 
 -11   6  12       35.63       44.80      5.61 o 
 -10   6  12      102.89      115.34      7.59 o 
  -9   6  12      178.21      176.10      9.77 o 
  -8   6  12      206.41      218.84     11.22 o 
  -7   6  12       24.76       27.17      3.53 o 
  -6   6  12      560.64      525.09     23.26 o 
  -5   6  12      364.66      346.05     12.89 o 
  -4   6  12        1.02        0.90      1.99 o 
  -3   6  12      120.11      110.16      5.17 o 
  -2   6  12      139.58      132.96      5.87 o 
  -1   6  12       37.23       44.66      3.12 o 
   0   6  12       77.54       86.33     10.44 o 
   1   6  12      291.32      311.07     20.47 o 
   2   6  12      265.86      261.62     12.38 o 
   3   6  12      408.30      401.31     14.42 o 
   4   6  12       46.83       45.34      4.34 o 
   5   6  12       10.31        9.27      2.28 o 
   6   6  12       41.49       39.23      4.34 o 
   7   6  12       20.14       13.29      2.76 o 
   8   6  12        2.94        3.27      2.86 o 
   9   6  12       53.23       51.95      6.62 o 
  10   6  12        0.00       -2.34      4.07 o 
 -10   7  12       46.42       47.58      5.84 o 
  -9   7  12        0.86        4.24      3.67 o 
  -8   7  12       12.46       15.83      4.10 o 
  -7   7  12      353.61      388.56     17.91 o 
  -6   7  12       21.82       22.56      3.06 o 
  -5   7  12      162.74      148.97     10.03 o 
  -4   7  12      106.40      105.79      5.30 o 
  -3   7  12       18.76       17.45      2.61 o 
  -2   7  12       70.70       71.13      4.02 o 
  -1   7  12        2.01       -1.96      1.96 o 
   0   7  12     1582.36     1539.87     75.37 o 
   1   7  12      241.17      231.48     13.65 o 
   2   7  12        6.27        5.63      3.00 o 
   3   7  12       74.79       70.71     14.26 o 
   4   7  12        4.26        7.08      2.83 o 
   5   7  12      302.00      349.87     16.19 o 
   6   7  12        0.59       -0.45      3.21 o 
   7   7  12       34.75       49.90      4.39 o 
   8   7  12        4.32        7.63      2.98 o 
   9   7  12       89.58      110.52     10.29 o 
  -9   8  12       49.69       74.30      9.68 o 
  -8   8  12       95.78      112.69      7.87 o 
  -7   8  12       16.38       16.38      4.21 o 
  -6   8  12       24.93       25.80      3.37 o 
  -5   8  12      219.01      208.86     11.09 o 
  -4   8  12      359.88      343.93     22.22 o 
  -3   8  12      573.69      589.33     20.89 o 
  -2   8  12      688.94      660.31     28.88 o 
  -1   8  12      221.40      237.58     13.50 o 
   0   8  12        1.16        0.54      2.91 o 
   1   8  12        2.02        0.17      2.86 o 
   2   8  12        6.47        7.84      3.20 o 
   3   8  12       26.26       29.92      5.19 o 
   4   8  12       39.87       33.64      5.75 o 
   5   8  12       19.01       14.74      3.83 o 
   6   8  12        4.26       12.44      3.68 o 
   7   8  12        0.37       -1.66      3.33 o 
   8   8  12        5.45        3.41      4.79 o 
  -8   9  12      103.20      114.41      8.09 o 
  -7   9  12        3.55        3.21      3.99 o 
  -6   9  12       65.45       77.21      9.78 o 
  -5   9  12      239.08      257.52     13.48 o 
  -4   9  12      263.17      289.50     16.91 o 
  -3   9  12       26.83       31.21      8.76 o 
  -2   9  12     1303.08     1370.94     61.42 o 
  -1   9  12        7.90       12.74      3.70 o 
   0   9  12       34.64       37.06      4.79 o 
   1   9  12       85.30       80.70      6.08 o 
   2   9  12        8.61        1.83      4.07 o 
   3   9  12        0.34        0.46      3.11 o 
   4   9  12        1.70       -0.23      3.15 o 
   5   9  12       15.80       11.76      4.69 o 
   6   9  12        0.01       -2.58      3.20 o 
   7   9  12       95.78      120.49     13.45 o 
  -6  10  12       12.19        7.74      6.93 o 
  -5  10  12      287.86      321.02     16.38 o 
  -4  10  12        5.41        6.75      3.84 o 
  -3  10  12      249.09      243.18     12.96 o 
  -2  10  12        8.13        8.43      4.32 o 
  -1  10  12        5.91        3.09      3.70 o 
   0  10  12        7.03        2.82      3.56 o 
   1  10  12       10.78       14.43      3.85 o 
   2  10  12       30.42       37.89      7.03 o 
   3  10  12        0.40       -3.34      3.34 o 
   4  10  12        1.83       -3.72      3.72 o 
   5  10  12       74.59       94.68      7.20 o 
   6  10  12        1.84        1.53      6.52 o 
  -3  11  12        0.06       -3.51      3.87 o 
  -2  11  12       13.80       21.26      4.67 o 
  -1  11  12       74.09       76.01      6.76 o 
   0  11  12       31.45       27.77      4.88 o 
   1  11  12       12.75       14.57      5.91 o 
   2  11  12        1.30        3.36      5.19 o 
   3  11  12       20.97       27.00      4.89 o 
 -11   0  13       50.48       43.29      7.03 o 
  -9   0  13      170.21      163.59      8.67 o 
  -7   0  13      238.81      249.86     11.51 o 
  -5   0  13       51.03       51.18      3.54 o 
  -3   0  13     2967.74     3364.24    134.20 o 
  -1   0  13        7.91        6.07      5.65 o 
   1   0  13     6005.79     6135.13    238.57 o 
   3   0  13       66.24       82.39      3.47 o 
   5   0  13      439.32      457.01     15.38 o 
   7   0  13       26.98       25.47      3.03 o 
   9   0  13       11.75       22.00      5.40 o 
  11   0  13      353.94      390.52     24.34 o 
 -12   1  13       44.44       39.94      6.42 o 
 -11   1  13      160.89      159.45     11.97 o 
 -10   1  13       49.28       43.21      4.48 o 
  -9   1  13       17.25       20.45      4.50 o 
  -8   1  13      273.47      271.71      8.96 o 
  -7   1  13       24.84       27.35      3.75 o 
  -6   1  13      388.96      366.21     13.10 o 
  -5   1  13       98.39       94.90      3.66 o 
  -4   1  13       58.02       70.80      7.60 o 
  -3   1  13     1076.18     1084.64     30.70 o 
  -2   1  13      348.91      453.42     11.67 o 
  -1   1  13     1411.10     1480.64     41.20 o 
   0   1  13     2263.42     2479.46     68.55 o 
   1   1  13      643.17      756.40     19.07 o 
   2   1  13      167.71      122.91      6.95 o 
   3   1  13       63.67       65.54      2.66 o 
   4   1  13      228.46      261.37      6.46 o 
   5   1  13        8.80       10.32      1.78 o 
   6   1  13       70.09       76.59      3.86 o 
   7   1  13       89.20       83.66      8.29 o 
   8   1  13       65.41       66.49      6.67 o 
   9   1  13       22.28       17.63      3.67 o 
  10   1  13       64.62       70.45      5.58 o 
  11   1  13       12.92        9.96      5.04 o 
  12   1  13       39.25       52.02      5.44 o 
 -12   2  13       27.66       22.71      4.56 o 
 -11   2  13       14.85       13.75      4.53 o 
 -10   2  13      407.51      442.92     16.17 o 
  -9   2  13      282.75      278.92     11.56 o 
  -8   2  13     1645.27     1610.56     46.28 o 
  -7   2  13      429.66      377.33     13.68 o 
  -6   2  13       30.97       30.10      2.23 o 
  -5   2  13      167.48      188.32      7.32 o 
  -4   2  13       16.07       10.98      1.86 o 
  -3   2  13      199.88      218.42      6.76 o 
  -2   2  13       29.22       43.70      3.62 o 
  -1   2  13       14.85       12.83      2.79 o 
   0   2  13        6.41        4.02      1.20 o 
   1   2  13      180.79      195.90     12.07 o 
   2   2  13     1921.58     1822.45     45.37 o 
   3   2  13        4.98        2.64      1.26 o 
   4   2  13     1995.76     2113.51     67.06 o 
   5   2  13       74.71       56.91      3.15 o 
   6   2  13      363.25      358.54     10.79 o 
   7   2  13       97.57       87.52      9.18 o 
   8   2  13      130.05      127.63      5.68 o 
   9   2  13       19.94       14.90      2.79 o 
  10   2  13        0.18        3.25      3.13 o 
  11   2  13        5.51        4.44      5.70 o 
  12   2  13       87.43       77.31      8.96 o 
 -12   3  13        0.11        1.59      3.60 o 
 -11   3  13       77.84       86.67     13.90 o 
 -10   3  13        0.11        0.64      2.55 o 
  -9   3  13       63.10       70.18      4.54 o 
  -8   3  13       33.35       37.90      3.20 o 
  -7   3  13      373.73      348.45     18.44 o 
  -6   3  13        2.18        1.52      1.68 o 
  -5   3  13       48.41       32.33      2.61 o 
  -4   3  13      461.18      478.19     16.60 o 
  -3   3  13       69.90       63.87      3.19 o 
  -2   3  13      213.53      222.28     21.23 o 
  -1   3  13      110.95       94.62      3.41 o 
   0   3  13        0.01       -0.82      1.03 o 
   1   3  13      873.42      852.76     38.15 o 
   2   3  13        3.72        3.54      1.29 o 
   3   3  13      355.75      373.91      9.97 o 
   4   3  13       48.51       44.96      2.11 o 
   5   3  13        0.12        0.78      1.39 o 
   6   3  13        9.28        7.17      2.10 o 
   7   3  13      288.04      295.47     10.72 o 
   8   3  13      524.14      479.63     16.50 o 
   9   3  13       96.78       97.15      5.01 o 
  10   3  13       24.75       19.77      3.89 o 
  11   3  13        6.60        6.03      3.56 o 
 -11   4  13       77.95       82.61      8.56 o 
 -10   4  13       54.34       50.99      4.97 o 
  -9   4  13       17.88       17.02      6.37 o 
  -8   4  13      241.16      220.40      8.86 o 
  -7   4  13        3.46        3.10      1.97 o 
  -6   4  13      114.87      127.20      5.74 o 
  -5   4  13      523.73      514.82     18.02 o 
  -4   4  13       95.96       81.72      4.02 o 
  -3   4  13      210.36      204.82      7.83 o 
  -2   4  13        0.14        2.13      1.17 o 
  -1   4  13      201.94      188.38      6.06 o 
   0   4  13     1753.64     1805.50     58.63 o 
   1   4  13       71.65       73.86      6.91 o 
   2   4  13       16.17       19.27      2.47 o 
   3   4  13        0.74        0.35      1.25 o 
   4   4  13      630.59      599.94     20.22 o 
   5   4  13      603.33      592.66     20.19 o 
   6   4  13      273.31      253.12     22.47 o 
   7   4  13       43.14       48.58      4.17 o 
   8   4  13      229.14      204.45      9.90 o 
   9   4  13        7.00        7.29      2.60 o 
  10   4  13       17.73       23.20      3.28 o 
  11   4  13        4.82        6.93      5.40 o 
 -11   5  13       20.84       33.34      5.01 o 
 -10   5  13       17.81       14.97      5.30 o 
  -9   5  13       76.03       77.70      8.45 o 
  -8   5  13       19.94       31.76      5.14 o 
  -7   5  13        6.55        5.37      2.97 o 
  -6   5  13       33.96       37.49      5.33 o 
  -5   5  13      213.63      190.63      7.70 o 
  -4   5  13      265.09      250.76      9.51 o 
  -3   5  13       76.41       89.56      5.35 o 
  -2   5  13        2.67        2.57      1.75 o 
  -1   5  13       79.09       83.37      5.37 o 
   0   5  13      382.77      375.31     16.75 o 
   1   5  13       17.67       25.42      6.72 o 
   2   5  13     1476.27     1524.95     50.15 o 
   3   5  13        1.52        0.39      1.53 o 
   4   5  13        0.82        1.98      2.08 o 
   5   5  13      351.88      325.35     11.85 o 
   6   5  13       37.04       29.68      3.26 o 
   7   5  13       50.29       57.19      3.94 o 
   8   5  13       45.86       36.97      3.95 o 
   9   5  13       77.12       71.10      5.40 o 
  10   5  13        0.10        4.07      4.79 o 
 -10   6  13        0.00        0.83      3.66 o 
  -9   6  13       12.07       12.48      3.62 o 
  -8   6  13      102.74      100.54      6.58 o 
  -7   6  13      124.51      122.19      5.84 o 
  -6   6  13      142.08      105.89      8.00 o 
  -5   6  13      894.97      884.32     30.34 o 
  -4   6  13      140.06      138.00      5.27 o 
  -3   6  13      363.29      345.41     13.63 o 
  -2   6  13       45.59       42.51      6.93 o 
  -1   6  13       39.14       42.12      5.60 o 
   0   6  13     1595.76     1713.78     70.73 o 
   1   6  13        0.00        3.02      2.90 o 
   2   6  13      334.27      344.08     22.51 o 
   3   6  13      583.59      566.80     22.41 o 
   4   6  13       52.52       63.60      3.98 o 
   5   6  13        5.04        6.43      2.20 o 
   6   6  13        2.39        1.14      2.16 o 
   7   6  13        0.08       -1.55      2.34 o 
   8   6  13       21.09       25.35      3.89 o 
   9   6  13        6.87       -1.02      3.11 o 
  10   6  13        9.13       10.90      5.09 o 
 -10   7  13        0.27       -1.90      4.07 o 
  -9   7  13        9.74        4.11      3.73 o 
  -8   7  13        0.66        1.44      4.28 o 
  -7   7  13      113.41      134.86      8.08 o 
  -6   7  13      119.09      114.70      7.18 o 
  -5   7  13      143.39      131.96      6.26 o 
  -4   7  13      245.21      250.13     15.64 o 
  -3   7  13      140.80      133.29      7.77 o 
  -2   7  13      434.39      442.61     20.02 o 
  -1   7  13      123.10      115.75     12.99 o 
   0   7  13     1709.70     1658.90     68.64 o 
   1   7  13       49.10       41.43      5.55 o 
   2   7  13      176.00      158.85      9.37 o 
   3   7  13       14.17       12.76      3.20 o 
   4   7  13      222.68      195.56      9.99 o 
   5   7  13        5.93       10.94      3.45 o 
   6   7  13        0.63        0.89      2.21 o 
   7   7  13       40.43       35.48      3.91 o 
   8   7  13        0.22       -2.31      3.28 o 
   9   7  13        0.56       -1.22      4.38 o 
  -9   8  13       72.43       68.04      9.47 o 
  -8   8  13       24.12       30.66      7.44 o 
  -7   8  13       11.27        4.38      5.30 o 
  -6   8  13       38.43       44.48      4.99 o 
  -5   8  13      183.69      199.00     10.75 o 
  -4   8  13       48.56       45.71      5.15 o 
  -3   8  13      507.48      492.94     22.36 o 
  -2   8  13      192.97      186.23     12.38 o 
  -1   8  13       47.43       49.79      4.97 o 
   0   8  13       91.60       77.67      7.38 o 
   1   8  13       25.40       26.65      3.99 o 
   2   8  13        7.02        6.78      3.10 o 
   3   8  13       32.65       32.88      4.12 o 
   4   8  13        0.09       -1.04      2.88 o 
   5   8  13        7.43        3.98      3.32 o 
   6   8  13        3.68        1.73      4.13 o 
   7   8  13        0.84        0.75      5.91 o 
   8   8  13        3.36        0.80      3.94 o 
  -7   9  13        5.54        8.86      6.52 o 
  -6   9  13       10.98       10.59      6.42 o 
  -5   9  13      159.65      171.03     10.06 o 
  -4   9  13        0.01        1.28      3.49 o 
  -3   9  13      277.88      299.39     15.01 o 
  -2   9  13       73.83       85.10      6.61 o 
  -1   9  13       72.70       66.52      5.72 o 
   0   9  13       28.59       35.11      4.78 o 
   1   9  13       36.26       36.96      7.13 o 
   2   9  13       11.00        9.57      5.09 o 
   3   9  13      109.20      121.14      7.51 o 
   4   9  13       11.60       13.64      3.74 o 
   5   9  13      216.81      244.80     12.58 o 
   6   9  13        8.90       16.27      4.43 o 
   7   9  13       17.12       21.02      5.55 o 
  -6  10  13       10.10        4.58      6.93 o 
  -5  10  13      472.20      546.91     25.38 o 
  -4  10  13       22.84       36.80      5.28 o 
  -3  10  13      251.67      284.21     14.69 o 
  -2  10  13        7.54       10.90      4.19 o 
  -1  10  13       70.52       75.47      6.33 o 
   0  10  13      189.28      187.36     10.59 o 
   1  10  13       19.44       19.14      4.25 o 
   2  10  13       22.38       22.21      6.32 o 
   3  10  13        3.55        1.32      5.30 o 
   4  10  13        2.79       -0.66      3.49 o 
   5  10  13       96.48       96.54      7.26 o 
  -3  11  13       69.54       73.67      6.82 o 
  -2  11  13       69.81       69.29      6.61 o 
  -1  11  13        0.85        6.09      4.31 o 
   0  11  13      144.65      128.15      8.56 o 
   1  11  13       11.48        5.70      5.70 o 
   2  11  13      112.01      130.98     16.76 o 
 -12   0  14       28.50       17.52      5.70 o 
 -10   0  14       68.91       71.61      7.84 o 
  -8   0  14      497.86      469.69     20.48 o 
  -6   0  14     2573.89     2607.71    104.76 o 
  -4   0  14        3.90        4.84      1.69 o 
  -2   0  14      161.94      234.68     10.18 o 
   0   0  14     1095.27     1210.83     47.90 o 
   2   0  14        0.37       -0.36      1.44 o 
   4   0  14        8.20        4.43      1.75 o 
   6   0  14     1308.72     1415.22     77.11 o 
   8   0  14      155.65      174.08     12.43 o 
  10   0  14      195.65      205.75     14.67 o 
 -12   1  14      182.47      207.18     10.95 o 
 -11   1  14      222.28      220.18     18.33 o 
 -10   1  14        4.20        0.00      2.40 o 
  -9   1  14       73.88       77.41      5.63 o 
  -8   1  14        3.01        2.01      2.81 o 
  -7   1  14      256.79      271.59     20.16 o 
  -6   1  14      185.33      181.76      7.27 o 
  -5   1  14      273.19      291.90      9.14 o 
  -4   1  14     1286.56     1262.92     36.15 o 
  -3   1  14      179.63      168.91      5.44 o 
  -2   1  14      346.22      442.82     11.45 o 
  -1   1  14      496.22      495.82     14.31 o 
   0   1  14        5.04        1.05      1.13 o 
   1   1  14      514.81      549.64     12.81 o 
   2   1  14        2.66       -0.05      0.79 o 
   3   1  14      181.36      179.79      6.59 o 
   4   1  14      166.64      193.01      5.51 o 
   5   1  14       11.26       10.44      1.53 o 
   6   1  14       67.94       71.37      4.79 o 
   7   1  14      279.78      270.55     12.14 o 
   8   1  14       41.02       38.34      6.93 o 
   9   1  14       53.96       52.84      4.92 o 
  10   1  14      586.49      589.18     24.45 o 
  11   1  14        0.60       -1.18      3.60 o 
 -12   2  14        2.44       -2.72      4.07 o 
 -11   2  14      202.45      209.72     20.37 o 
 -10   2  14        3.49        3.75      2.69 o 
  -9   2  14      271.30      286.12     18.20 o 
  -8   2  14        4.21        3.14      1.88 o 
  -7   2  14      114.90       93.92      5.21 o 
  -6   2  14      139.04      139.91      5.10 o 
  -5   2  14      165.41      126.79      6.19 o 
  -4   2  14      389.36      371.53     13.13 o 
  -3   2  14      169.10      191.30      6.04 o 
  -2   2  14      715.62      699.45     20.02 o 
  -1   2  14       34.55       31.33      1.87 o 
   0   2  14      472.94      497.59     14.44 o 
   1   2  14       63.17       69.05      3.65 o 
   2   2  14        7.07       19.08      2.37 o 
   3   2  14      119.40      124.64      4.95 o 
   4   2  14       17.67       11.84      1.76 o 
   5   2  14      401.38      403.47     11.99 o 
   6   2  14      169.07      174.97      9.06 o 
   7   2  14      496.84      502.48     17.03 o 
   8   2  14       52.51       48.92      4.43 o 
   9   2  14       23.64       22.80      3.85 o 
  10   2  14        4.07        3.89      5.40 o 
  11   2  14        6.71       11.60      3.97 o 
 -12   3  14       48.30       47.84      6.88 o 
 -11   3  14      159.84      188.87     19.61 o 
 -10   3  14        0.60       -2.24      2.46 o 
  -9   3  14       64.75       56.06      5.06 o 
  -8   3  14       63.67       68.89      4.52 o 
  -7   3  14       34.11       25.98      6.26 o 
  -6   3  14        0.06        1.13      2.43 o 
  -5   3  14        0.00        1.31      1.63 o 
  -4   3  14      204.16      202.43      7.81 o 
  -3   3  14      390.28      401.97     14.11 o 
  -2   3  14      641.20      591.58     19.95 o 
  -1   3  14      346.87      380.83     13.22 o 
   0   3  14       42.42       35.15      2.09 o 
   1   3  14      484.02      468.06     13.77 o 
   2   3  14      675.74      717.03     18.34 o 
   3   3  14       13.71       20.92      2.58 o 
   4   3  14      116.70      129.58      5.57 o 
   5   3  14        0.97        0.67      1.42 o 
   6   3  14      144.16      142.51      5.21 o 
   7   3  14       11.27        9.65      2.25 o 
   8   3  14        2.62        0.55      2.06 o 
   9   3  14       76.16       70.47      5.40 o 
  10   3  14       41.29       32.70      6.57 o 
  11   3  14       44.19       38.94      5.50 o 
 -11   4  14       24.02       22.00      5.50 o 
 -10   4  14       61.35       59.15      5.28 o 
  -9   4  14      131.95      144.34      8.36 o 
  -8   4  14      213.14      223.93      9.10 o 
  -7   4  14      558.24      512.04     18.21 o 
  -6   4  14     1196.55     1120.74     37.81 o 
  -5   4  14      707.76      665.29     22.86 o 
  -4   4  14       23.74       23.91      3.30 o 
  -3   4  14      292.92      279.38     12.93 o 
  -2   4  14     1176.48     1173.30     38.57 o 
  -1   4  14      624.45      626.99     21.11 o 
   0   4  14       28.59       30.30      2.60 o 
   1   4  14      285.39      299.88      9.26 o 
   2   4  14      626.34      611.54     17.91 o 
   3   4  14       84.98       78.55      3.45 o 
   4   4  14      959.76      963.71     31.83 o 
   5   4  14     1562.28     1590.23     59.58 o 
   6   4  14      422.26      457.12     17.24 o 
   7   4  14       72.55       69.92      3.91 o 
   8   4  14       17.32       20.05      2.89 o 
   9   4  14       43.62       40.85      3.66 o 
  10   4  14        0.39       -3.17      3.17 o 
  11   4  14       10.94       13.34      5.60 o 
 -11   5  14       16.23       18.07      4.31 o 
 -10   5  14      429.05      411.87     19.07 o 
  -9   5  14       25.77       24.69      6.62 o 
  -8   5  14      190.90      183.83      9.80 o 
  -7   5  14        5.30        3.29      1.96 o 
  -6   5  14      748.57      734.57     25.42 o 
  -5   5  14       21.08       20.27      3.87 o 
  -4   5  14        5.64        4.84      4.33 o 
  -3   5  14        3.60        6.77      4.23 o 
  -2   5  14        2.03        3.09      2.41 o 
  -1   5  14        1.16        0.36      1.69 o 
   0   5  14       17.98       16.12      6.21 o 
   1   5  14      133.71      141.29      7.67 o 
   2   5  14     1364.55     1330.82     43.92 o 
   3   5  14      188.37      189.60     12.13 o 
   4   5  14      113.75      109.54      5.20 o 
   5   5  14        3.21        2.98      3.15 o 
   6   5  14       34.78       30.78      3.56 o 
   7   5  14        0.05       -0.73      2.17 o 
   8   5  14        5.27       -1.17      2.54 o 
   9   5  14        5.36        4.79      6.01 o 
  10   5  14       28.52       36.30      8.10 o 
 -10   6  14      105.74      114.88      7.54 o 
  -9   6  14      219.84      206.97     10.90 o 
  -8   6  14        1.76       -1.20      3.13 o 
  -7   6  14       43.94       44.32      4.52 o 
  -6   6  14       24.85       26.59      3.77 o 
  -5   6  14        0.26        0.29      4.94 o 
  -4   6  14       35.28       39.23      4.20 o 
  -3   6  14      314.11      289.29     13.82 o 
  -2   6  14      130.52      115.11      6.98 o 
  -1   6  14      196.90      196.48     10.04 o 
   0   6  14        4.13        3.39      2.97 o 
   1   6  14       54.94       56.90      6.06 o 
   2   6  14      210.69      212.08     10.66 o 
   3   6  14      140.73      128.60      7.26 o 
   4   6  14       73.30       88.73      4.69 o 
   5   6  14       64.10       56.31      3.79 o 
   6   6  14       69.67       54.19      3.94 o 
   7   6  14       24.89       16.82      2.98 o 
   8   6  14       45.99       44.03      4.89 o 
   9   6  14       11.58        7.45      3.45 o 
  10   6  14        5.50       12.53      5.40 o 
  -9   7  14       12.26        6.32      5.81 o 
  -8   7  14      219.87      232.24     17.62 o 
  -7   7  14        0.84        1.32      4.79 o 
  -6   7  14        5.31        5.68      3.10 o 
  -5   7  14        1.39       -2.24      3.57 o 
  -4   7  14       21.32       32.09      5.60 o 
  -3   7  14      201.40      172.45     13.24 o 
  -2   7  14      204.48      194.35     14.36 o 
  -1   7  14      333.88      309.14     20.68 o 
   0   7  14      983.25      962.22     40.77 o 
   1   7  14       48.78       52.16      5.70 o 
   2   7  14       27.09       27.03      4.58 o 
   3   7  14      100.52       87.90      8.91 o 
   4   7  14       71.64       61.07      4.97 o 
   5   7  14       36.53       40.02      5.14 o 
   6   7  14       45.99       46.96      4.00 o 
   7   7  14       86.88       95.82      5.44 o 
   8   7  14        5.45        5.33      3.74 o 
   9   7  14       13.15       25.67      6.01 o 
  -8   8  14       54.41       51.23      8.45 o 
  -7   8  14        0.06       -4.07      4.99 o 
  -6   8  14       68.87       58.41      5.67 o 
  -5   8  14        6.28        9.44      3.42 o 
  -4   8  14      194.87      192.07     16.81 o 
  -3   8  14      120.09      123.79      8.01 o 
  -2   8  14       90.83       90.69      6.59 o 
  -1   8  14      147.69      151.49      8.71 o 
   0   8  14       54.48       48.89      4.59 o 
   1   8  14       16.89       18.56      3.48 o 
   2   8  14      372.67      374.70     17.62 o 
   3   8  14       62.62       78.04      5.70 o 
   4   8  14       16.22       20.12      3.77 o 
   5   8  14       13.84       18.14      3.92 o 
   6   8  14       32.70       36.58      4.77 o 
   7   8  14      106.81      113.66      7.87 o 
   8   8  14       11.30        5.60      5.40 o 
  -7   9  14        0.32       -2.04      5.81 o 
  -6   9  14      119.72      137.00     13.04 o 
  -5   9  14        9.26        7.25      3.89 o 
  -4   9  14       93.54      108.87      7.63 o 
  -3   9  14       32.53       19.96      6.32 o 
  -2   9  14      286.87      271.54     13.79 o 
  -1   9  14       18.58       14.50      3.81 o 
   0   9  14      243.41      228.94     11.95 o 
   1   9  14       69.89       67.28      5.79 o 
   2   9  14       15.61       23.12      6.11 o 
   3   9  14        5.28        7.32      4.07 o 
   4   9  14        3.70        4.18      3.33 o 
   5   9  14        3.81        1.72      3.57 o 
   6   9  14      104.53      106.98      7.50 o 
  -5  10  14       12.89       11.79      4.48 o 
  -4  10  14        4.04        7.15      4.20 o 
  -3  10  14      139.09      131.68      8.84 o 
  -2  10  14        6.95        6.51      4.10 o 
  -1  10  14        3.10       -1.03      3.52 o 
   0  10  14      272.29      251.99     13.22 o 
   1  10  14       76.28       82.91      9.27 o 
   2  10  14       28.67       33.00      7.13 o 
   3  10  14        6.02        4.07      3.74 o 
   4  10  14        3.52        4.31      3.95 o 
   5  10  14        9.43        3.16      6.01 o 
  -1  11  14       31.18       36.15      6.62 o 
   0  11  14        2.70       -1.08      7.13 o 
   1  11  14       35.50       36.06      7.64 o 
 -11   0  15       19.39       18.84      5.50 o 
  -9   0  15      215.22      215.27     10.86 o 
  -7   0  15     3167.92     2784.02    320.95 o 
  -5   0  15       18.02       15.69      2.50 o 
  -3   0  15        0.37        2.73      2.39 o 
  -1   0  15       13.58       20.96      2.26 o 
   1   0  15     1154.24     1235.62     49.02 o 
   3   0  15       39.42       30.55      2.84 o 
   5   0  15      160.78      181.51     12.22 o 
   7   0  15      164.36      167.35     11.71 o 
   9   0  15      124.50      140.77     11.20 o 
  11   0  15       13.49        9.78      5.81 o 
 -12   1  15       40.75       44.91      9.78 o 
 -11   1  15       20.13       21.40      3.97 o 
 -10   1  15       30.68       32.95      3.48 o 
  -9   1  15      369.04      385.42     15.94 o 
  -8   1  15      139.28      141.38     10.39 o 
  -7   1  15      169.11      147.04      6.39 o 
  -6   1  15      260.52      236.58     10.25 o 
  -5   1  15      104.80       84.45      4.96 o 
  -4   1  15       92.94       84.43      4.00 o 
  -3   1  15       10.56        9.92      1.25 o 
  -2   1  15       37.69       33.61      2.07 o 
  -1   1  15        4.84        8.62      1.26 o 
   0   1  15      395.47      376.98     11.89 o 
   1   1  15      263.39      244.57     16.58 o 
   2   1  15       25.27       26.52      2.63 o 
   3   1  15        0.98        0.40      1.04 o 
   4   1  15      133.44      134.54      4.72 o 
   5   1  15      201.50      197.67      7.51 o 
   6   1  15      208.74      209.13      9.80 o 
   7   1  15       21.10       21.49      3.56 o 
   8   1  15       11.54        7.84      3.17 o 
   9   1  15       59.48       59.20      5.00 o 
  10   1  15      370.51      397.73     17.47 o 
  11   1  15       13.58       12.08      4.10 o 
 -12   2  15       19.62       20.43      4.39 o 
 -11   2  15        8.59        5.55      5.40 o 
 -10   2  15      277.30      305.99     11.91 o 
  -9   2  15      453.05      453.00     14.18 o 
  -8   2  15      323.93      313.52     11.89 o 
  -7   2  15      408.84      399.98     12.43 o 
  -6   2  15      420.78      388.15     14.02 o 
  -5   2  15      529.78      547.33     19.00 o 
  -4   2  15     2032.56     2033.35     75.59 o 
  -3   2  15      466.43      462.17     15.78 o 
  -2   2  15       45.26       52.25      4.46 o 
  -1   2  15      632.51      658.63     18.86 o 
   0   2  15      118.13      104.24      6.25 o 
   1   2  15       16.28       13.11      1.35 o 
   2   2  15     2262.31     2263.23     55.98 o 
   3   2  15      547.73      544.56     14.17 o 
   4   2  15        1.90        0.85      1.26 o 
   5   2  15       41.25       39.19      3.05 o 
   6   2  15      455.20      474.68     20.17 o 
   7   2  15     1254.47     1223.49     47.68 o 
   8   2  15       61.16       66.96      5.11 o 
   9   2  15        8.68        7.22      3.28 o 
  10   2  15       23.61       20.78      4.89 o 
  11   2  15        1.82       -2.04      3.60 o 
 -11   3  15       75.92       77.21      8.66 o 
 -10   3  15       87.71      101.71      6.78 o 
  -9   3  15      257.38      261.24     12.78 o 
  -8   3  15      315.62      318.04     23.02 o 
  -7   3  15      256.63      241.04     11.10 o 
  -6   3  15     1121.81     1090.05     36.77 o 
  -5   3  15      102.58       93.54      4.49 o 
  -4   3  15      791.19      826.92     34.93 o 
  -3   3  15      206.49      200.06     15.23 o 
  -2   3  15      335.19      304.51     10.86 o 
  -1   3  15       48.08       32.60      2.08 o 
   0   3  15      227.91      260.41      8.09 o 
   1   3  15       14.30       14.59      1.64 o 
   2   3  15      221.36      225.14      6.42 o 
   3   3  15      181.76      187.36      5.54 o 
   4   3  15     1271.51     1261.63     35.38 o 
   5   3  15      211.83      195.48      8.82 o 
   6   3  15       72.31       78.61      4.33 o 
   7   3  15       45.62       40.08      4.03 o 
   8   3  15       46.51       45.80      4.45 o 
   9   3  15       63.11       55.00      4.86 o 
  10   3  15        0.21        1.37      3.20 o 
  11   3  15        8.28       17.43      4.99 o 
 -11   4  15        1.32        8.35      4.27 o 
 -10   4  15       29.56       26.65      4.32 o 
  -9   4  15        1.88       -2.58      3.00 o 
  -8   4  15       39.82       42.09      4.53 o 
  -7   4  15      128.44      122.37      5.83 o 
  -6   4  15      867.30      796.95     34.07 o 
  -5   4  15        6.28        5.71      3.62 o 
  -4   4  15        0.11        0.10      2.25 o 
  -3   4  15        0.66       -0.05      2.22 o 
  -2   4  15        8.24        6.14      5.75 o 
  -1   4  15        0.79       -1.09      1.51 o 
   0   4  15      438.15      426.06     12.71 o 
   1   4  15      158.07      181.41      7.73 o 
   2   4  15     1318.73     1364.23     34.39 o 
   3   4  15      198.81      193.10      7.89 o 
   4   4  15      115.72      120.36      4.69 o 
   5   4  15       15.50       15.19      2.23 o 
   6   4  15       32.27       31.44      3.28 o 
   7   4  15      263.76      232.77     13.29 o 
   8   4  15        0.45       -0.55      2.90 o 
   9   4  15        5.28        3.72      3.20 o 
  10   4  15        0.38       -2.49      3.33 o 
 -10   5  15       37.15       54.09      8.25 o 
  -9   5  15       71.42       89.84      9.88 o 
  -8   5  15       12.35       14.97      5.70 o 
  -7   5  15        0.37       -0.92      2.52 o 
  -6   5  15      314.74      279.52     20.73 o 
  -5   5  15       58.45       49.28      4.52 o 
  -4   5  15       15.18       11.66      3.36 o 
  -3   5  15      157.86      139.38     10.80 o 
  -2   5  15       20.45       23.63      4.58 o 
  -1   5  15      403.91      389.04     15.62 o 
   0   5  15      772.76      775.95     26.16 o 
   1   5  15      323.03      308.82     31.32 o 
   2   5  15     1876.26     1825.77     51.73 o 
   3   5  15      556.17      555.72     16.59 o 
   4   5  15      540.48      514.08     17.83 o 
   5   5  15       20.17       24.45      2.85 o 
   6   5  15       36.44       26.20      2.98 o 
   7   5  15       73.45       81.43      5.58 o 
   8   5  15        0.09        0.81      4.48 o 
   9   5  15        1.32        0.58      3.35 o 
  10   5  15        0.45        6.82      6.47 o 
 -10   6  15        6.79        4.99      5.91 o 
  -8   6  15        0.90        0.00      5.40 o 
  -7   6  15        4.30        6.80      5.09 o 
  -6   6  15       92.85       83.07     10.59 o 
  -5   6  15      246.98      245.65     12.30 o 
  -4   6  15      220.98      203.91     10.54 o 
  -3   6  15      188.43      193.98     10.04 o 
  -2   6  15      235.79      242.72     13.45 o 
  -1   6  15      597.11      580.78     25.53 o 
   0   6  15      616.85      627.95     27.30 o 
   1   6  15       48.57       43.62      8.40 o 
   2   6  15       32.89       26.56      3.64 o 
   3   6  15      157.45      140.89      8.74 o 
   4   6  15      204.75      203.05      8.23 o 
   5   6  15        9.80       17.66      2.78 o 
   6   6  15       70.03       76.65      5.70 o 
   7   6  15        1.39        2.34      3.35 o 
   8   6  15      163.90      145.60     17.88 o 
   9   6  15        6.51        0.61      4.99 o 
  -9   7  15        0.48       -1.32      5.40 o 
  -8   7  15       33.33       25.87      6.72 o 
  -7   7  15       95.97      102.27     10.29 o 
  -6   7  15       26.64       18.95      4.99 o 
  -5   7  15       25.94       28.44      4.28 o 
  -4   7  15      368.86      333.97     16.02 o 
  -3   7  15      647.32      650.27     28.59 o 
  -2   7  15        5.80        6.25      3.22 o 
  -1   7  15      240.16      234.99     12.73 o 
   0   7  15       22.99       25.16      5.09 o 
   1   7  15      155.55      139.42      7.85 o 
   2   7  15       22.90       25.58      3.82 o 
   3   7  15       43.65       47.62      4.52 o 
   4   7  15        8.69       10.54      8.00 o 
   5   7  15       30.01       38.10      4.84 o 
   6   7  15        1.11       -1.75      2.43 o 
   7   7  15       59.39       72.81      5.49 o 
   8   7  15       49.35       46.69      8.81 o 
  -8   8  15       30.58       44.61      8.56 o 
  -7   8  15      333.34      326.15     23.22 o 
  -6   8  15       19.34       25.75      4.53 o 
  -5   8  15       50.35       52.21      5.04 o 
  -4   8  15       81.68       74.74      6.08 o 
  -3   8  15     1205.15     1221.04     51.64 o 
  -2   8  15        2.01        2.72      3.06 o 
  -1   8  15      254.95      236.63     12.10 o 
   0   8  15        4.30        3.35      2.95 o 
   1   8  15        0.45       -1.41      2.83 o 
   2   8  15       41.85       44.10      6.72 o 
   3   8  15        8.62        9.16      5.04 o 
   4   8  15        4.51        6.19      4.07 o 
   5   8  15       12.83       11.70      3.69 o 
   6   8  15        0.04       -2.42      3.13 o 
   7   8  15       36.84       44.28      5.53 o 
  -7   9  15       13.98       24.24      7.33 o 
  -6   9  15       95.43      109.40     11.31 o 
  -5   9  15      233.33      248.46     19.56 o 
  -4   9  15       22.40       12.71      3.92 o 
  -3   9  15       73.82       68.02      5.97 o 
  -2   9  15        2.73        0.91      3.42 o 
  -1   9  15        8.13        5.75      3.56 o 
   0   9  15       34.69       33.25      4.65 o 
   1   9  15        2.15       -0.33      3.13 o 
   2   9  15        0.18       -1.02      4.38 o 
   3   9  15       13.78       10.98      3.71 o 
   4   9  15       76.93       81.61      6.25 o 
   5   9  15       12.61       10.95      3.97 o 
   6   9  15        0.89        3.98      4.18 o 
  -4  10  15        0.74        3.18      4.13 o 
  -3  10  15        3.93       -2.73      5.60 o 
  -2  10  15      288.09      308.90     15.66 o 
  -1  10  15       16.88       25.89      4.78 o 
   0  10  15       57.12       63.70      5.90 o 
   1  10  15        2.47        2.55      5.09 o 
   2  10  15        0.05       -2.47      3.26 o 
   3  10  15       12.52       13.64      4.26 o 
   4  10  15       15.68       19.90      4.57 o 
 -12   0  16       36.64       44.82      8.05 o 
 -10   0  16       91.55       75.27      8.05 o 
  -8   0  16      965.09      969.79     58.16 o 
  -6   0  16     1990.01     2044.76     82.40 o 
  -4   0  16      308.69      297.13     13.07 o 
  -2   0  16      917.54      849.92     34.11 o 
   0   0  16      376.19      322.51     13.72 o 
   2   0  16      909.87      869.86     34.97 o 
   4   0  16      998.09      976.00     39.13 o 
   6   0  16      262.14      267.68     17.11 o 
   8   0  16      531.13      592.00     34.53 o 
  10   0  16        5.08        9.88      5.81 o 
 -11   1  16       94.91       88.64      6.65 o 
 -10   1  16      766.49      814.32     28.16 o 
  -9   1  16       91.23       98.40      9.45 o 
  -8   1  16        7.81        3.56      1.82 o 
  -7   1  16       53.34       40.30      3.99 o 
  -6   1  16      426.58      390.52     13.83 o 
  -5   1  16      543.65      526.31     15.78 o 
  -4   1  16       69.83       64.39      4.71 o 
  -3   1  16      475.87      498.56     17.04 o 
  -2   1  16     2277.65     2348.40     65.09 o 
  -1   1  16      473.49      446.31     13.10 o 
   0   1  16      164.89      179.66      5.84 o 
   1   1  16      192.64      202.39      6.50 o 
   2   1  16       47.47       45.40      3.32 o 
   3   1  16        6.10        3.28      1.29 o 
   4   1  16       96.53       91.04      3.63 o 
   5   1  16       12.96       10.50      2.05 o 
   6   1  16       83.32       87.26      5.55 o 
   7   1  16      161.76      165.57      8.50 o 
   8   1  16       10.39        7.28      4.69 o 
   9   1  16       26.90       30.06      4.36 o 
  10   1  16       18.32       18.85      4.84 o 
  11   1  16       51.89       53.49      5.50 o 
 -11   2  16      127.35      131.35     11.20 o 
 -10   2  16        5.80        4.64      2.76 o 
  -9   2  16        0.35       -1.79      2.14 o 
  -8   2  16       11.13       10.46      2.19 o 
  -7   2  16       37.22       36.36      3.22 o 
  -6   2  16      193.45      205.55     16.04 o 
  -5   2  16       30.89       44.56      4.19 o 
  -4   2  16      526.38      536.59     33.82 o 
  -3   2  16      333.17      270.07     15.74 o 
  -2   2  16       49.65       47.44      2.86 o 
  -1   2  16      325.18      332.44     10.02 o 
   0   2  16      658.88      671.11     19.30 o 
   1   2  16      401.56      367.37     11.04 o 
   2   2  16      223.71      235.78     16.01 o 
   3   2  16      455.17      470.03     15.79 o 
   4   2  16      340.06      369.25     22.92 o 
   5   2  16        6.32        7.78      2.15 o 
   6   2  16      272.52      280.32     20.73 o 
   7   2  16      109.08      109.70      6.55 o 
   8   2  16       51.22       54.01      9.37 o 
   9   2  16       29.17       23.36      7.74 o 
  10   2  16       90.66       96.62      6.70 o 
  11   2  16        7.86        3.26      5.35 o 
 -11   3  16       29.50       24.14      5.91 o 
 -10   3  16        0.00        2.52      4.28 o 
  -9   3  16        4.46       16.63     13.50 o 
  -8   3  16      243.90      234.96     15.74 o 
  -7   3  16      208.75      196.29     16.14 o 
  -6   3  16       69.88       74.52      5.41 o 
  -5   3  16        0.25       -2.44      2.44 o 
  -4   3  16       23.84       38.14      4.79 o 
  -3   3  16       85.75       81.56      6.01 o 
  -2   3  16      721.38      655.72     22.13 o 
  -1   3  16      379.64      381.10     11.41 o 
   0   3  16      134.27      139.05     11.57 o 
   1   3  16      166.12      155.07      5.37 o 
   2   3  16      289.07      289.36      9.04 o 
   3   3  16       14.57       35.30      6.57 o 
   4   3  16     1099.42     1081.50     35.19 o 
   5   3  16        0.89        0.70      1.70 o 
   6   3  16      116.80      106.57      5.13 o 
   7   3  16       21.31       19.43      4.89 o 
   8   3  16        1.06       -2.84      2.84 o 
   9   3  16       19.65       17.59      4.63 o 
  10   3  16       31.88       35.05      4.75 o 
 -11   4  16        8.37        2.14      5.81 o 
 -10   4  16        1.64        4.99      5.19 o 
  -9   4  16       74.21       83.12      9.37 o 
  -8   4  16      260.69      268.60     13.28 o 
  -7   4  16        1.36        1.88      3.57 o 
  -6   4  16      347.65      295.48     21.59 o 
  -5   4  16     1168.81     1105.13     46.42 o 
  -4   4  16       12.29       14.00      3.01 o 
  -3   4  16       78.56       64.16      4.71 o 
  -2   4  16      217.37      212.90     10.48 o 
  -1   4  16       15.63       18.02      3.60 o 
   0   4  16       68.50       61.35      3.08 o 
   1   4  16      799.17      831.42     23.89 o 
   2   4  16      605.71      615.55     16.07 o 
   3   4  16        0.84       -0.53      1.45 o 
   4   4  16      718.62      727.92     24.28 o 
   5   4  16      199.40      181.44      7.44 o 
   6   4  16       75.65       81.46      4.53 o 
   7   4  16        2.14        0.41      2.84 o 
   8   4  16      123.76      120.06      8.96 o 
   9   4  16        2.05       -1.85      3.67 o 
  10   4  16       23.41       18.18      5.50 o 
 -10   5  16       15.61       21.70      6.72 o 
  -9   5  16        5.00        7.44      5.30 o 
  -8   5  16      118.49      118.36     11.31 o 
  -7   5  16        0.54        1.54      2.62 o 
  -6   5  16        4.34        0.83      2.79 o 
  -5   5  16      464.33      444.59     20.06 o 
  -4   5  16      567.34      543.05     23.98 o 
  -3   5  16       14.38       12.75      3.20 o 
  -2   5  16       99.29       95.25      6.05 o 
  -1   5  16      421.85      395.27     42.37 o 
   0   5  16       34.16       50.85      6.24 o 
   1   5  16      994.03     1010.49     33.71 o 
   2   5  16     1797.28     1752.70     44.03 o 
   3   5  16      172.63      173.84      8.24 o 
   4   5  16        8.90       10.87      2.31 o 
   5   5  16      162.71      141.89      6.32 o 
   6   5  16      159.27      149.63      6.78 o 
   7   5  16        3.42        3.74      3.02 o 
   8   5  16       82.76       87.05      5.98 o 
   9   5  16       17.32       22.93      5.19 o 
  10   5  16       76.68       77.30      6.33 o 
  -9   6  16       24.57       27.60      6.82 o 
  -8   6  16        0.25        1.63      4.89 o 
  -7   6  16      270.37      296.80     14.63 o 
  -6   6  16        7.49       10.08      4.63 o 
  -5   6  16       73.80       79.06      5.93 o 
  -4   6  16      741.70      706.55     30.75 o 
  -3   6  16      262.40      255.28     12.74 o 
  -2   6  16        0.05        0.64      5.81 o 
  -1   6  16     1584.61     1539.78     63.99 o 
   0   6  16       54.95       53.93      5.13 o 
   1   6  16      229.34      250.14     12.32 o 
   2   6  16       19.44       16.27      3.44 o 
   3   6  16        3.55        5.58      2.24 o 
   4   6  16       89.96       92.21      4.79 o 
   5   6  16       16.43        8.96      2.46 o 
   6   6  16        0.46        0.10      3.18 o 
   7   6  16       15.66        8.22      3.82 o 
   8   6  16       44.12       50.93      6.93 o 
   9   6  16       12.40       15.01      6.32 o 
  -9   7  16       92.36      102.98     10.49 o 
  -8   7  16       15.20        7.03      5.30 o 
  -7   7  16       27.63       32.90      6.11 o 
  -6   7  16       16.94       20.08      5.09 o 
  -5   7  16       27.01       32.96      4.64 o 
  -4   7  16        1.87        1.00      3.13 o 
  -3   7  16      513.07      494.31     22.43 o 
  -2   7  16      103.60      113.27      7.34 o 
  -1   7  16        2.67        0.53      3.12 o 
   0   7  16       49.60       44.69      4.75 o 
   1   7  16      122.42      108.28      9.78 o 
   2   7  16        1.68        0.74      2.73 o 
   3   7  16        2.04        3.87      4.58 o 
   4   7  16       57.52       58.80      4.93 o 
   5   7  16       96.17      113.10      8.15 o 
   6   7  16        1.40       -0.86      2.53 o 
   7   7  16        4.90        8.03      4.26 o 
   8   7  16        0.60       -0.92      4.99 o 
  -8   8  16       21.60       22.82      7.03 o 
  -7   8  16        5.92       10.80      5.91 o 
  -6   8  16      290.18      276.08     14.01 o 
  -5   8  16       52.12       53.83      5.22 o 
  -4   8  16       13.69        8.71      3.53 o 
  -3   8  16       16.40       15.73      4.10 o 
  -2   8  16        2.29       -1.13      2.91 o 
  -1   8  16        5.64        8.24      3.45 o 
   0   8  16      199.04      198.63     10.51 o 
   1   8  16       92.82       86.98      6.16 o 
   2   8  16       69.38       73.34      8.25 o 
   3   8  16        3.13        7.14      3.22 o 
   4   8  16        0.03       -1.33      3.06 o 
   5   8  16       19.29       21.80      4.35 o 
   6   8  16       23.99       39.14      6.42 o 
   7   8  16       70.37       82.40     10.39 o 
  -6   9  16      141.84      141.35      9.00 o 
  -5   9  16      105.33      113.38      7.83 o 
  -4   9  16       47.45       52.35      5.62 o 
  -3   9  16        1.11       -3.39      3.39 o 
  -2   9  16        0.84       -3.20      3.20 o 
  -1   9  16       45.05       51.28      5.51 o 
   0   9  16        0.08       -1.12      3.16 o 
   1   9  16       27.39       28.99      4.74 o 
   2   9  16        0.96        0.51      4.07 o 
   3   9  16       82.68       85.55      6.37 o 
   4   9  16      184.23      202.93     10.97 o 
   5   9  16        2.60       -3.71      3.82 o 
  -4  10  16       70.21       69.46      6.66 o 
  -3  10  16        2.56        4.62      3.87 o 
  -2  10  16       22.00       15.29      4.37 o 
  -1  10  16       87.02       83.10      6.77 o 
   0  10  16        1.13       -0.23      3.33 o 
   1  10  16       54.60       46.85      7.94 o 
   2  10  16       32.12       47.75      5.47 o 
   3  10  16        4.75        6.02      4.14 o 
 -11   0  17       23.87       38.20      5.33 o 
  -9   0  17     1186.65     1098.20     94.88 o 
  -7   0  17      678.24      693.50     47.92 o 
  -5   0  17       30.20       34.33      5.40 o 
  -3   0  17      832.30      753.30     30.51 o 
  -1   0  17      391.96      441.34     18.49 o 
   1   0  17       54.78       49.50      3.57 o 
   3   0  17      360.85      321.32     24.85 o 
   5   0  17        4.34        7.03      3.77 o 
   7   0  17       70.37       56.63      6.93 o 
   9   0  17     1195.67     1256.01     69.98 o 
  11   0  17        2.30        3.77      5.60 o 
 -11   1  17        5.17        2.78      3.52 o 
 -10   1  17        3.61        6.72      2.80 o 
  -9   1  17      319.89      323.97     12.95 o 
  -8   1  17      335.10      332.09     15.77 o 
  -7   1  17      124.50      118.08     11.82 o 
  -6   1  17       15.86       26.55      3.38 o 
  -5   1  17        1.91        9.22      4.63 o 
  -4   1  17      527.23      516.56     37.43 o 
  -3   1  17      218.12      191.50      7.37 o 
  -2   1  17      451.92      468.79     19.89 o 
  -1   1  17       26.23       31.53      2.10 o 
   0   1  17      306.86      329.14      9.99 o 
   1   1  17       40.26       34.85      2.84 o 
   2   1  17      328.26      332.86     11.64 o 
   3   1  17       49.12       49.30      2.64 o 
   4   1  17        0.01       -1.37      1.37 o 
   5   1  17        8.06        6.47      2.03 o 
   6   1  17      479.67      492.81     20.45 o 
   7   1  17       43.77       48.78      4.54 o 
   8   1  17       98.87      101.18      6.82 o 
   9   1  17       64.68       66.88      5.47 o 
  10   1  17        3.76        2.40      3.71 o 
  11   1  17       44.58       46.75      5.69 o 
 -11   2  17        3.07        6.32      4.99 o 
 -10   2  17       17.10       12.70      4.74 o 
  -9   2  17        3.59       -2.43      2.43 o 
  -8   2  17       12.53       13.63      3.38 o 
  -7   2  17       74.55       61.76      8.76 o 
  -6   2  17     1150.36     1148.44     48.25 o 
  -5   2  17     2278.58     2193.15     90.03 o 
  -4   2  17     1668.00     1606.90     66.44 o 
  -3   2  17     1062.71      998.00     43.80 o 
  -2   2  17        0.74       -0.37      1.24 o 
  -1   2  17      285.09      255.42      8.01 o 
   0   2  17       61.98       62.44      5.26 o 
   1   2  17      494.69      489.89     14.42 o 
   2   2  17       44.12       39.74      2.80 o 
   3   2  17       36.02       32.47      3.30 o 
   4   2  17     2074.62     2028.28     77.43 o 
   5   2  17       69.45       69.35      4.00 o 
   6   2  17      507.49      509.94     29.03 o 
   7   2  17       36.17       42.98      4.54 o 
   8   2  17      119.81      120.65      7.09 o 
   9   2  17       33.29       31.49      4.50 o 
  10   2  17       73.44       83.13      6.93 o 
 -10   3  17        9.57       12.12      5.40 o 
  -9   3  17      720.24      714.33     44.61 o 
  -8   3  17        0.48        3.76      2.96 o 
  -7   3  17        0.16       -2.45      2.67 o 
  -6   3  17       40.14       44.46      4.34 o 
  -5   3  17        4.94        2.60      3.21 o 
  -4   3  17       10.01        8.85      2.92 o 
  -3   3  17      120.28      118.04     13.50 o 
  -2   3  17        1.59        0.18      2.34 o 
  -1   3  17       12.40       12.61      1.91 o 
   0   3  17      421.76      425.13     12.71 o 
   1   3  17      134.82      126.02      8.38 o 
   2   3  17      600.94      561.30     20.77 o 
   3   3  17     1149.62     1141.42     32.42 o 
   4   3  17     1043.50      966.07     31.59 o 
   5   3  17        1.57        1.74      1.81 o 
   6   3  17       90.35       83.17     12.83 o 
   7   3  17       13.21       14.91      3.51 o 
   8   3  17        6.86        7.00      3.24 o 
   9   3  17       25.15       26.05      6.88 o 
  10   3  17        0.10       -1.38      3.53 o 
 -10   4  17        0.47       -2.24      5.70 o 
  -9   4  17       47.22       52.15      8.25 o 
  -8   4  17      184.34      190.55     10.31 o 
  -7   4  17        5.02        0.71      2.66 o 
  -6   4  17       19.72       11.76      4.43 o 
  -5   4  17      455.36      414.12     26.84 o 
  -4   4  17      125.27      109.69      6.81 o 
  -3   4  17        0.64        0.56      3.72 o 
  -2   4  17      457.90      440.01     19.63 o 
  -1   4  17      276.15      231.64     12.66 o 
   0   4  17       99.85      101.18      4.18 o 
   1   4  17      508.85      466.49     14.03 o 
   2   4  17      863.60      861.21     24.76 o 
   3   4  17       54.43       43.13      3.28 o 
   4   4  17       27.13       29.39      3.03 o 
   5   4  17       20.44       24.89      2.99 o 
   6   4  17      131.90      125.02      7.09 o 
   7   4  17        7.89        3.63      3.06 o 
   8   4  17       21.66       16.01      6.62 o 
   9   4  17       51.73       35.41      4.72 o 
  10   4  17       12.81       16.80      7.59 o 
 -10   5  17       33.80       38.30      8.35 o 
  -9   5  17       42.76       51.13      8.05 o 
  -8   5  17      220.73      241.20     12.46 o 
  -7   5  17        0.07        4.43      3.08 o 
  -6   5  17      132.36      119.30      7.33 o 
  -5   5  17      138.48      127.25      7.62 o 
  -4   5  17       56.87       50.67      4.71 o 
  -3   5  17      153.67      149.66     14.57 o 
  -2   5  17       35.88       33.83      5.30 o 
  -1   5  17     1397.42     1334.60     55.57 o 
   0   5  17     1479.35     1486.26     48.92 o 
   1   5  17      251.20      247.40     10.22 o 
   2   5  17       36.39       38.38      2.82 o 
   3   5  17      162.27      160.94      6.83 o 
   4   5  17       14.79       11.23      2.50 o 
   5   5  17       22.71       18.97      2.87 o 
   6   5  17       10.61        5.52      2.65 o 
   7   5  17       68.05       70.15      7.59 o 
   8   5  17        5.07        5.02      5.96 o 
   9   5  17       34.51       38.38      5.15 o 
  -9   6  17       52.82       58.57      9.37 o 
  -8   6  17        3.81       -1.73      5.40 o 
  -7   6  17      168.05      167.80      9.58 o 
  -6   6  17        1.39        2.39      3.92 o 
  -5   6  17      233.25      237.55     25.62 o 
  -4   6  17      140.63      133.84     11.61 o 
  -3   6  17       73.72       62.71     10.13 o 
  -2   6  17      193.98      176.76      9.61 o 
  -1   6  17      292.07      275.27     17.32 o 
   0   6  17        0.59       -2.57      2.57 o 
   1   6  17      152.27      143.84      6.46 o 
   2   6  17       16.90       17.36      3.21 o 
   3   6  17       12.60       11.12      2.45 o 
   4   6  17       11.33        9.05      3.19 o 
   5   6  17      139.49      151.80      8.54 o 
   6   6  17       13.71       11.64      3.77 o 
   7   6  17       17.08       24.93      4.36 o 
   8   6  17       31.95       22.31      4.43 o 
   9   6  17      144.51      142.85      8.71 o 
  -8   7  17      190.23      175.40     14.57 o 
  -7   7  17      107.24      110.72      7.57 o 
  -6   7  17       14.32        8.81      3.34 o 
  -5   7  17       12.78       12.75      3.77 o 
  -4   7  17      450.77      463.68     21.42 o 
  -3   7  17       37.90       32.27      7.08 o 
  -2   7  17        2.35       -2.96      2.96 o 
  -1   7  17        0.52       -0.70      3.10 o 
   0   7  17      173.76      151.02      8.67 o 
   1   7  17        0.17       -2.70      3.10 o 
   2   7  17       18.98       23.31      3.92 o 
   3   7  17      188.24      214.20     10.86 o 
   4   7  17       23.70       33.71      4.34 o 
   5   7  17      150.87      167.56     13.55 o 
   6   7  17      198.36      222.83     11.56 o 
   7   7  17       36.76       46.63      5.54 o 
   8   7  17       10.50        9.07      5.70 o 
  -7   8  17        4.10        2.75      5.40 o 
  -6   8  17       14.70       14.60      3.99 o 
  -5   8  17       89.85      101.45      7.13 o 
  -4   8  17       21.80       22.03      4.09 o 
  -3   8  17       49.36       50.74      5.40 o 
  -2   8  17        0.00       -1.95      3.02 o 
  -1   8  17        1.93        2.89      3.87 o 
   0   8  17        9.97        9.17      3.31 o 
   1   8  17      100.16       86.15      6.23 o 
   2   8  17       48.74       41.62      4.54 o 
   3   8  17       28.79       28.58      4.31 o 
   4   8  17        0.15        2.73      3.35 o 
   5   8  17       12.56       18.23      6.01 o 
   6   8  17        0.10       -4.69      6.01 o 
  -6   9  17       23.50       33.31      7.54 o 
  -5   9  17       78.24       89.17      7.54 o 
  -4   9  17       58.99       56.80      5.78 o 
  -3   9  17        0.26       -1.94      3.42 o 
  -2   9  17       23.58       14.07      4.22 o 
  -1   9  17        5.24        3.86      3.39 o 
   0   9  17       64.21       66.56      5.72 o 
   1   9  17        2.48       -0.51      4.07 o 
   2   9  17        8.84       10.59      3.60 o 
   3   9  17        4.14       -1.31      3.31 o 
   4   9  17       40.08       55.77      5.80 o 
   5   9  17       95.31       98.80     10.59 o 
  -3  10  17        0.00        1.18      3.83 o 
  -2  10  17       16.73       14.57      5.70 o 
  -1  10  17       34.54       29.94      4.99 o 
   0  10  17        0.03       -2.28      3.64 o 
   1  10  17       47.63       49.60      7.84 o 
   2  10  17        4.24        2.29      4.18 o 
 -10   0  18      136.99      143.93     12.12 o 
  -8   0  18       68.38       80.26      8.45 o 
  -6   0  18      178.29      193.84     14.16 o 
  -4   0  18     4646.85     4613.36    264.83 o 
  -2   0  18      925.78      871.12     35.14 o 
   0   0  18       40.13       30.50      2.93 o 
   2   0  18      115.06      118.84      6.22 o 
   4   0  18       11.00        8.14      2.25 o 
   6   0  18     1256.41     1336.28     73.64 o 
   8   0  18     1060.77     1131.64     63.25 o 
  10   0  18        1.37        1.53      5.60 o 
 -11   1  18        4.20       -0.20      4.99 o 
 -10   1  18       24.45       39.01      6.82 o 
  -9   1  18       37.16       37.24      4.54 o 
  -8   1  18       42.85       37.99      6.32 o 
  -7   1  18     1243.22     1193.60     50.16 o 
  -6   1  18       22.53       37.82      4.31 o 
  -5   1  18      361.35      322.75     20.63 o 
  -4   1  18      326.74      318.30     14.76 o 
  -3   1  18        1.52        7.16      2.60 o 
  -2   1  18      179.16      166.84     12.36 o 
  -1   1  18      125.31      146.46      5.14 o 
   0   1  18     1114.52     1021.67     28.96 o 
   1   1  18      229.42      217.60      7.04 o 
   2   1  18       20.53       21.39      2.02 o 
   3   1  18       32.48       33.70      2.43 o 
   4   1  18      276.41      270.82      8.61 o 
   5   1  18      124.12      114.64     20.63 o 
   6   1  18      781.07      758.40     30.47 o 
   7   1  18       63.96       59.23      4.97 o 
   8   1  18      389.54      418.60     20.12 o 
   9   1  18       78.42       91.02      6.41 o 
  10   1  18       15.04       17.48      4.36 o 
 -11   2  18       16.10       19.15      6.52 o 
 -10   2  18        1.22        0.44      3.42 o 
  -9   2  18       29.90       26.73      4.39 o 
  -8   2  18      116.81      117.18     11.46 o 
  -7   2  18      659.92      612.16     26.94 o 
  -6   2  18       81.00       68.98      5.45 o 
  -5   2  18      316.44      292.80     13.94 o 
  -4   2  18      226.17      223.30     15.64 o 
  -3   2  18      221.34      240.37     11.59 o 
  -2   2  18      213.63      196.67      7.76 o 
  -1   2  18       34.27       38.35      2.40 o 
   0   2  18        0.41       -0.07      1.57 o 
   1   2  18      143.27      162.62      6.87 o 
   2   2  18       14.04       22.89      2.51 o 
   3   2  18      803.83      792.68     22.86 o 
   4   2  18      553.50      543.83     24.24 o 
   5   2  18       10.76       15.16      2.51 o 
   6   2  18      137.47      145.61     21.14 o 
   7   2  18        0.01       -2.65      2.65 o 
   8   2  18       16.64       12.11      5.09 o 
   9   2  18       10.63        3.64      5.65 o 
  10   2  18        3.99        3.52      3.99 o 
 -10   3  18        6.15        9.17      6.01 o 
  -9   3  18       47.33       57.03      5.48 o 
  -8   3  18      520.32      491.42     22.21 o 
  -7   3  18      256.99      253.40     12.70 o 
  -6   3  18      165.29      148.62     10.08 o 
  -5   3  18      137.58      119.72     11.51 o 
  -4   3  18     1020.38      974.46     41.23 o 
  -3   3  18       54.35       40.44      5.91 o 
  -2   3  18      219.87      186.55     13.45 o 
  -1   3  18      174.85      177.28      6.06 o 
   0   3  18        0.03       -1.47      1.57 o 
   1   3  18      285.44      272.44     12.07 o 
   2   3  18      329.02      311.56     13.82 o 
   3   3  18      757.22      764.21     32.37 o 
   4   3  18     1003.86      989.81     32.49 o 
   5   3  18        0.55        0.09      1.88 o 
   6   3  18       81.65       70.54      5.15 o 
   7   3  18       15.60       12.94      4.69 o 
   8   3  18      119.75      120.91      7.24 o 
   9   3  18        3.62        7.66      3.52 o 
  10   3  18        0.12        1.02      3.70 o 
 -10   4  18        1.81        0.71      5.50 o 
  -9   4  18       28.18       22.82      6.42 o 
  -8   4  18       93.05       88.66      6.45 o 
  -7   4  18      209.57      204.34     10.86 o 
  -6   4  18        1.26        2.25      2.84 o 
  -5   4  18      524.95      482.01     21.71 o 
  -4   4  18       13.31       13.65      3.23 o 
  -3   4  18     2607.21     2507.84    102.67 o 
  -2   4  18      471.72      476.73     35.65 o 
  -1   4  18      360.50      332.84     15.41 o 
   0   4  18       17.47       16.91      3.09 o 
   1   4  18     1240.19     1164.65     33.08 o 
   2   4  18      112.17      106.12      4.41 o 
   3   4  18       51.66       41.34      3.36 o 
   4   4  18       99.34      104.02      7.68 o 
   5   4  18      337.61      327.55     23.52 o 
   6   4  18      169.98      165.16      8.42 o 
   7   4  18        0.22       -1.43      2.99 o 
   8   4  18       18.63       23.37      6.37 o 
   9   4  18       20.53       22.78      4.36 o 
 -10   5  18       30.90       32.49      8.15 o 
  -9   5  18        0.16        4.89      5.19 o 
  -8   5  18        3.32        3.28      6.88 o 
  -7   5  18      328.77      300.86     14.79 o 
  -6   5  18       97.93      109.80      9.68 o 
  -5   5  18       62.76       51.72      4.99 o 
  -4   5  18       13.75       20.67      3.49 o 
  -3   5  18       89.07       92.68      6.18 o 
  -2   5  18      342.47      303.16     17.47 o 
  -1   5  18      246.15      229.00     11.56 o 
   0   5  18      346.59      299.66     11.24 o 
   1   5  18      113.39      115.78      5.48 o 
   2   5  18        3.19        4.75      2.00 o 
   3   5  18        1.36        0.27      2.18 o 
   4   5  18       63.64       67.92      4.22 o 
   5   5  18      175.94      190.31      7.99 o 
   6   5  18        7.94       17.37      5.49 o 
   7   5  18        4.59        1.70      3.28 o 
   8   5  18       14.19       21.15      5.35 o 
   9   5  18        4.85        4.10      3.78 o 
  -9   6  18       17.33       18.74      6.93 o 
  -8   6  18      237.35      259.84     19.76 o 
  -7   6  18       12.36       21.09      6.88 o 
  -6   6  18      183.96      179.57      9.97 o 
  -5   6  18       59.89       55.74      4.96 o 
  -4   6  18      941.49      881.03     37.92 o 
  -3   6  18      770.57      759.60     32.99 o 
  -2   6  18       34.14       36.84      4.69 o 
  -1   6  18        4.10        0.16      3.05 o 
   0   6  18       17.00       18.05      3.70 o 
   1   6  18      158.69      151.72      6.78 o 
   2   6  18      172.90      168.23      7.32 o 
   3   6  18       25.90       24.51      3.14 o 
   4   6  18       42.56       58.15      4.11 o 
   5   6  18        6.73        6.48      2.76 o 
   6   6  18       15.19       22.25      3.38 o 
   7   6  18       46.19       42.79      5.33 o 
   8   6  18       62.34       69.00      5.88 o 
  -7   7  18        4.66        3.09      3.86 o 
  -6   7  18        8.86       10.75      3.58 o 
  -5   7  18       42.92       50.01      5.58 o 
  -4   7  18        0.24        0.27      3.13 o 
  -3   7  18       77.24       78.59      8.66 o 
  -2   7  18      590.44      574.26     25.67 o 
  -1   7  18        0.23       -0.72      3.62 o 
   0   7  18       27.54       23.29      4.58 o 
   1   7  18       55.16       50.94      5.07 o 
   2   7  18      204.82      214.00     15.89 o 
   3   7  18       14.04       32.90      6.72 o 
   4   7  18       78.21       80.26      9.07 o 
   5   7  18        6.77        9.32      3.59 o 
   6   7  18       40.39       59.26      5.84 o 
   7   7  18        0.65        5.60      5.60 o 
  -7   8  18        2.57        4.07      5.19 o 
  -6   8  18        6.35        4.94      6.77 o 
  -5   8  18        1.01       -1.62      3.24 o 
  -4   8  18       35.93       34.88      4.74 o 
  -3   8  18        0.09        1.73      4.48 o 
  -2   8  18      354.41      342.32     16.49 o 
  -1   8  18       39.59       38.27      4.74 o 
   0   8  18        1.84        4.57      3.23 o 
   1   8  18        1.12        2.26      3.05 o 
   2   8  18       69.12       72.73      8.15 o 
   3   8  18      119.76      129.97     11.61 o 
   4   8  18       36.05       47.47      7.94 o 
   5   8  18       17.58       16.70      6.62 o 
   6   8  18        6.80       10.29      6.62 o 
  -5   9  18       22.57       26.46      4.82 o 
  -4   9  18       12.65        8.95      3.74 o 
  -3   9  18        9.63        7.18      3.65 o 
  -2   9  18      157.20      147.13      9.11 o 
  -1   9  18        0.08       -2.67      3.52 o 
   0   9  18       22.93       19.57      4.20 o 
   1   9  18        0.55       -1.12      4.79 o 
   2   9  18       43.03       50.42      5.23 o 
   3   9  18        1.34       -4.89      4.89 o 
   4   9  18       39.65       37.59      7.33 o 
  -1  10  18        8.75        8.65      4.09 o 
   0  10  18       77.79       84.34      6.70 o 
   1  10  18       33.23       31.37      7.13 o 
  -9   0  19        0.87       -0.41      4.38 o 
  -7   0  19      142.23      101.35      9.57 o 
  -5   0  19      184.11      167.15     12.73 o 
  -3   0  19     1632.08     1565.17     61.93 o 
  -1   0  19     4969.76     4930.26    192.36 o 
   1   0  19     1977.18     1868.58     73.85 o 
   3   0  19      369.81      325.13     19.66 o 
   5   0  19       82.62       75.68      7.54 o 
   7   0  19       12.39       15.28      5.50 o 
   9   0  19       40.91       55.41      8.05 o 
 -10   1  19        0.06        0.51      4.69 o 
  -9   1  19        7.71       11.25      3.57 o 
  -8   1  19       36.48       35.40      4.63 o 
  -7   1  19      455.45      464.01     29.90 o 
  -6   1  19      603.20      584.58     25.78 o 
  -5   1  19      492.77      486.96     21.75 o 
  -4   1  19      333.95      313.24     14.77 o 
  -3   1  19       66.32       65.32     11.51 o 
  -2   1  19       27.60       22.85      2.75 o 
  -1   1  19        1.56        2.37      1.97 o 
   0   1  19       13.93       15.58      4.07 o 
   1   1  19      251.24      230.62      7.49 o 
   2   1  19       88.73       80.10      3.51 o 
   3   1  19      240.48      221.51      7.32 o 
   4   1  19      391.84      379.80     18.31 o 
   5   1  19      461.75      452.53     42.58 o 
   6   1  19      604.59      569.62     23.52 o 
   7   1  19       21.68       22.42      4.11 o 
   8   1  19       38.06       44.26      5.19 o 
   9   1  19       75.43       84.87      7.74 o 
  10   1  19        9.36       10.57      4.39 o 
 -10   2  19       10.05       11.92      5.60 o 
  -9   2  19       18.69       27.05      4.31 o 
  -8   2  19       48.41       49.72      4.96 o 
  -7   2  19      387.98      372.97     17.46 o 
  -6   2  19       51.20       54.64      6.01 o 
  -5   2  19       33.31       40.00      4.48 o 
  -4   2  19       24.15       16.13      3.24 o 
  -3   2  19      105.55       87.31      5.87 o 
  -2   2  19     1132.35     1106.84     36.70 o 
  -1   2  19       56.07       53.60      2.87 o 
   0   2  19       60.11       67.84      3.14 o 
   1   2  19       11.43       11.68      2.41 o 
   2   2  19      175.07      191.23     13.89 o 
   3   2  19      555.20      515.55     15.39 o 
   4   2  19      402.24      376.77     16.06 o 
   5   2  19        0.38        0.17      2.16 o 
   6   2  19        2.84       -1.12      2.95 o 
   7   2  19       49.13       47.73      4.77 o 
   8   2  19       76.53       78.08      5.87 o 
   9   2  19       36.70       39.54      4.93 o 
  10   2  19      265.07      294.16     22.21 o 
 -10   3  19       63.31       74.76      9.47 o 
  -9   3  19      104.63      123.09      7.89 o 
  -8   3  19        1.65        3.72      3.06 o 
  -7   3  19       23.30       31.55      8.86 o 
  -6   3  19      468.36      433.31     27.20 o 
  -5   3  19      729.21      698.94     30.39 o 
  -4   3  19       57.09       71.62     11.10 o 
  -3   3  19      326.88      331.31     15.59 o 
  -2   3  19       57.66       49.16      4.36 o 
  -1   3  19      168.60      152.15      5.47 o 
   0   3  19       16.18       14.80      2.33 o 
   1   3  19     1905.56     1841.30     51.42 o 
   2   3  19      952.13      959.48     31.42 o 
   3   3  19      531.04      530.60     15.86 o 
   4   3  19       16.02       16.32      2.74 o 
   5   3  19       16.44       13.40      3.59 o 
   6   3  19       20.34       21.41      3.78 o 
   7   3  19       15.65       13.16      5.70 o 
   8   3  19       44.13       52.90      5.17 o 
   9   3  19        1.20       -1.57      3.45 o 
 -10   4  19       13.65       25.16      7.13 o 
  -9   4  19        0.27       -4.79      4.79 o 
  -8   4  19       14.20       24.86      4.25 o 
  -7   4  19        0.00        0.83      3.67 o 
  -6   4  19      174.71      173.57      9.60 o 
  -5   4  19        7.25       13.93      4.28 o 
  -4   4  19      139.39      120.59      7.40 o 
  -3   4  19       20.44       20.05      4.38 o 
  -2   4  19     1532.02     1424.05     59.31 o 
  -1   4  19       87.33       91.91      6.23 o 
   0   4  19       18.42       13.89      2.08 o 
   1   4  19      186.33      153.37      5.68 o 
   2   4  19       41.32       42.98      4.49 o 
   3   4  19       10.48        3.19      2.15 o 
   4   4  19      253.32      241.29      9.37 o 
   5   4  19       79.57       80.93      5.17 o 
   6   4  19        0.02       -0.84      2.92 o 
   7   4  19       49.91       62.00      6.06 o 
   8   4  19       10.22        4.10      3.31 o 
   9   4  19       24.08       29.47      4.82 o 
  -9   5  19       12.33       17.21      6.42 o 
  -8   5  19        2.11        4.27      3.72 o 
  -7   5  19        0.24        6.11      3.72 o 
  -6   5  19      640.07      605.53     27.00 o 
  -5   5  19        0.01        1.50      3.11 o 
  -4   5  19       11.07        5.46      2.91 o 
  -3   5  19        0.39        1.16      2.86 o 
  -2   5  19       84.69       81.70     10.44 o 
  -1   5  19        0.33       -0.11      2.87 o 
   0   5  19       17.68       10.75      3.39 o 
   1   5  19      193.76      196.53      8.06 o 
   2   5  19      409.14      369.90     11.63 o 
   3   5  19       12.74       12.46      2.92 o 
   4   5  19        0.14        1.86      2.36 o 
   5   5  19        9.78       14.59      3.04 o 
   6   5  19       47.31       52.63      4.53 o 
   7   5  19        6.49       10.29      3.49 o 
   8   5  19       42.87       56.97      5.14 o 
  -8   6  19       72.77       65.09      9.17 o 
  -7   6  19       60.39       52.66      6.01 o 
  -6   6  19      157.70      160.52      9.45 o 
  -5   6  19      157.20      149.55      8.83 o 
  -4   6  19        1.15       -1.40      3.09 o 
  -3   6  19       36.17       28.87      5.14 o 
  -2   6  19        4.83        4.94      3.18 o 
  -1   6  19       52.46       45.48      4.80 o 
   0   6  19      610.12      608.46     26.83 o 
   1   6  19      210.33      201.90     10.66 o 
   2   6  19       64.93       70.21      5.25 o 
   3   6  19      197.65      181.66      8.20 o 
   4   6  19       30.62       32.03      3.58 o 
   5   6  19        1.74        1.28      2.68 o 
   6   6  19       23.37       28.31      5.59 o 
   7   6  19      135.24      150.69      8.71 o 
   8   6  19        0.22       -3.53      3.82 o 
  -7   7  19        0.23       -0.69      3.76 o 
  -6   7  19        3.62        3.89      3.55 o 
  -5   7  19       75.31       56.25      5.51 o 
  -4   7  19       36.38       37.20      4.93 o 
  -3   7  19       48.69       51.07      5.33 o 
  -2   7  19        2.32       -0.01      3.08 o 
  -1   7  19        6.80        5.67      3.28 o 
   0   7  19      116.07      109.84      7.44 o 
   1   7  19        2.18        1.16      3.28 o 
   2   7  19      168.06      181.92     14.26 o 
   3   7  19       30.50       32.89      4.50 o 
   4   7  19      114.93      123.65     11.51 o 
   5   7  19        1.32       -2.64      2.86 o 
   6   7  19      118.61      138.56      7.10 o 
   7   7  19      203.56      212.55     11.31 o 
  -6   8  19       20.23       20.36      7.54 o 
  -5   8  19        8.99        6.62      4.89 o 
  -4   8  19        3.81        3.16      4.99 o 
  -3   8  19        4.38        4.18      4.69 o 
  -2   8  19      374.52      375.45     25.26 o 
  -1   8  19      251.16      237.02     17.42 o 
   0   8  19      217.71      229.31     11.99 o 
   1   8  19        2.38        0.85      3.09 o 
   2   8  19        7.13       10.59      5.19 o 
   3   8  19        1.91        3.87      5.19 o 
   4   8  19        2.03       -5.30      5.70 o 
   5   8  19       12.05       14.06      6.42 o 
  -4   9  19        4.46        3.12      4.07 o 
  -3   9  19        2.30        0.56      3.53 o 
  -2   9  19       28.66       33.39      5.00 o 
  -1   9  19       35.72       27.97      6.52 o 
   0   9  19       25.96       30.74      4.75 o 
   1   9  19       40.08       45.12      7.54 o 
   2   9  19        0.84        0.71      4.99 o 
   3   9  19        0.00       -1.53      5.40 o 
 -10   0  20        8.71       12.53      6.01 o 
  -8   0  20        8.59        7.13      4.79 o 
  -6   0  20      264.88      260.65     18.44 o 
  -4   0  20      139.64      151.46     12.02 o 
  -2   0  20      239.72      244.55     11.20 o 
   0   0  20      140.22      156.79      7.85 o 
   2   0  20        3.52        8.53      2.56 o 
   4   0  20       12.79       12.75      2.95 o 
   6   0  20     1933.88     2039.40    110.92 o 
   8   0  20      235.01      247.01     17.11 o 
 -10   1  20        5.54       13.65      5.81 o 
  -9   1  20       30.50       30.68      4.61 o 
  -8   1  20        3.42        8.34      3.30 o 
  -7   1  20      336.27      321.45     15.45 o 
  -6   1  20        5.42        6.85      3.13 o 
  -5   1  20      259.61      256.63     21.75 o 
  -4   1  20       40.52       39.10      5.14 o 
  -3   1  20      707.15      684.54     29.64 o 
  -2   1  20      164.85      160.72      5.68 o 
  -1   1  20      112.05      110.11      5.21 o 
   0   1  20       15.70       20.31      2.11 o 
   1   1  20       25.49       40.38      2.88 o 
   2   1  20        4.67        2.34      2.19 o 
   3   1  20      115.87      103.72      4.24 o 
   4   1  20      655.89      641.49     21.60 o 
   5   1  20      270.51      282.25     31.02 o 
   6   1  20        4.54        9.60      6.52 o 
   7   1  20       44.72       47.66      5.04 o 
   8   1  20      246.47      253.44     12.32 o 
   9   1  20       22.88       22.85      4.64 o 
 -10   2  20        3.44        1.22      5.30 o 
  -9   2  20        8.65        7.79      3.50 o 
  -8   2  20        2.36        4.60      3.16 o 
  -7   2  20       40.03       53.58      5.04 o 
  -6   2  20        0.66        2.48      2.98 o 
  -5   2  20       89.22       99.01      6.55 o 
  -4   2  20        0.15       -2.42      2.42 o 
  -3   2  20      791.35      753.82     32.41 o 
  -2   2  20     1282.77     1232.30     40.86 o 
  -1   2  20     3192.32     3008.42     83.47 o 
   0   2  20      664.85      622.99     18.28 o 
   1   2  20      118.31      112.36      6.45 o 
   2   2  20       23.85       17.16      2.24 o 
   3   2  20       35.99       32.43      5.41 o 
   4   2  20       34.46       31.54      3.08 o 
   5   2  20      607.89      576.87     30.30 o 
   6   2  20       29.86       29.99      4.84 o 
   7   2  20       31.92       37.23      4.68 o 
   8   2  20       28.80       36.37      5.96 o 
   9   2  20       25.87       36.70      5.11 o 
 -10   3  20        5.28        3.26      5.91 o 
  -9   3  20        0.20        1.98      3.57 o 
  -8   3  20       30.35       35.03      4.55 o 
  -7   3  20       31.57       23.00      3.89 o 
  -6   3  20       39.14       35.33      4.43 o 
  -5   3  20       72.15       77.46     11.66 o 
  -4   3  20     1072.00     1004.80     42.64 o 
  -3   3  20        2.30       -0.73      5.25 o 
  -2   3  20      321.92      318.30     14.98 o 
  -1   3  20      228.54      213.44     18.28 o 
   0   3  20       12.13       12.36      2.00 o 
   1   3  20       91.32       91.19      4.00 o 
   2   3  20      800.80      726.93     24.24 o 
   3   3  20       25.20       26.33      2.57 o 
   4   3  20      159.10      137.64      6.21 o 
   5   3  20       24.63       26.73      7.38 o 
   6   3  20        4.40        2.19      3.03 o 
   7   3  20       15.12       16.75      3.85 o 
   8   3  20        8.74        6.11      3.67 o 
   9   3  20       12.95        6.96      3.99 o 
  -9   4  20       26.91       30.76      7.23 o 
  -8   4  20       31.92       32.14      4.68 o 
  -7   4  20       17.47       19.73      4.03 o 
  -6   4  20       91.22      100.30     13.95 o 
  -5   4  20      656.10      574.79     25.60 o 
  -4   4  20       57.70       49.80      4.71 o 
  -3   4  20       94.14       73.93      5.61 o 
  -2   4  20        3.22        4.86      2.98 o 
  -1   4  20        3.39        2.90      2.93 o 
   0   4  20      444.12      428.59     13.12 o 
   1   4  20       12.70        9.68      2.04 o 
   2   4  20      120.53      119.08      5.59 o 
   3   4  20       90.60      100.03      5.04 o 
   4   4  20      235.87      253.44      9.80 o 
   5   4  20        5.80        3.85      2.51 o 
   6   4  20       27.41       39.16      4.54 o 
   7   4  20        8.12       10.19      3.60 o 
   8   4  20       16.79       23.46      4.21 o 
   9   4  20        2.99       -2.18      3.88 o 
  -9   5  20       93.44       96.77     11.41 o 
  -8   5  20       80.96       81.41      6.54 o 
  -7   5  20       48.40       52.83      5.25 o 
  -6   5  20       22.73       23.94      4.12 o 
  -5   5  20       60.42       54.48      4.96 o 
  -4   5  20       86.08       76.63      7.59 o 
  -3   5  20      629.29      568.61     25.28 o 
  -2   5  20      363.24      363.57     17.07 o 
  -1   5  20      340.06      331.89     15.74 o 
   0   5  20      161.41      145.46      8.81 o 
   1   5  20        1.25       -0.11      2.17 o 
   2   5  20       18.90       14.32      2.53 o 
   3   5  20      275.26      273.84     10.48 o 
   4   5  20      139.75      134.13      6.29 o 
   5   5  20        6.65        4.53      2.75 o 
   6   5  20        0.27       -3.02      3.02 o 
   7   5  20        0.01       -3.38      3.38 o 
   8   5  20      118.75      128.63      7.99 o 
  -8   6  20        3.32        8.45      6.42 o 
  -7   6  20        4.95        1.54      3.29 o 
  -6   6  20        6.02        5.87      3.54 o 
  -5   6  20        1.21       -1.43      3.18 o 
  -4   6  20        7.61        9.06      3.31 o 
  -3   6  20        0.17        0.60      3.12 o 
  -2   6  20       59.39       68.24      8.35 o 
  -1   6  20      473.89      447.02     20.52 o 
   0   6  20      377.22      369.78     17.39 o 
   1   6  20        8.30       10.83      4.43 o 
   2   6  20        3.06        2.80      2.90 o 
   3   6  20        6.48        2.09      2.48 o 
   4   6  20       44.39       46.39      4.15 o 
   5   6  20        3.63        0.78      2.70 o 
   6   6  20      172.89      198.54     11.10 o 
   7   6  20        5.22        4.43      4.28 o 
  -7   7  20       39.13       52.08      9.93 o 
  -6   7  20       30.71       33.56      5.05 o 
  -5   7  20        0.39       -1.58      3.38 o 
  -4   7  20        2.35        0.18      3.38 o 
  -3   7  20      122.35      118.82      7.86 o 
  -2   7  20       43.09       43.59      5.15 o 
  -1   7  20       10.28        7.57      3.74 o 
   0   7  20       34.70       36.95      8.81 o 
   1   7  20       46.31       41.63      8.51 o 
   2   7  20       78.65       86.78      9.17 o 
   3   7  20       52.58       55.38      5.33 o 
   4   7  20      162.20      180.53     10.03 o 
   5   7  20        1.77        1.18      3.05 o 
   6   7  20        5.01       10.05      3.45 o 
  -5   8  20       46.64       63.56      8.56 o 
  -4   8  20      138.73      155.07      9.55 o 
  -3   8  20        1.90       -1.26      3.33 o 
  -2   8  20       92.57       84.46      8.71 o 
  -1   8  20      102.19      104.40     10.19 o 
   0   8  20       12.93       14.77      5.60 o 
   1   8  20        9.11        7.44      5.30 o 
   2   8  20      379.02      427.60     28.42 o 
   3   8  20       27.43       44.51      7.84 o 
   4   8  20        3.34        6.08      3.89 o 
   5   8  20       27.71       39.72      7.74 o 
  -3   9  20        0.36        3.60      3.70 o 
  -2   9  20        0.46        1.46      3.77 o 
  -1   9  20        3.77        2.86      3.81 o 
   0   9  20       56.82       56.14      5.81 o 
   1   9  20       36.87       39.22      7.54 o 
   2   9  20        1.01        3.57      4.99 o 
  -9   0  21        7.74       18.33      5.70 o 
  -7   0  21        8.01        1.53      4.18 o 
  -5   0  21        5.47        7.64      4.79 o 
  -3   0  21      946.00      984.66     59.08 o 
  -1   0  21     1253.31     1147.39     46.15 o 
   1   0  21     2035.07     1861.57     73.84 o 
   3   0  21      171.29       91.16      7.84 o 
   5   0  21      606.84      606.97     35.24 o 
   7   0  21      597.54      573.05     34.02 o 
   9   0  21       43.66       47.36      7.84 o 
 -10   1  21        4.87       10.08      6.11 o 
  -9   1  21       15.25       17.31      3.97 o 
  -8   1  21       21.28       28.16      4.38 o 
  -7   1  21      139.86      158.20      9.07 o 
  -6   1  21       34.14       46.55      4.89 o 
  -5   1  21      804.83      747.77     41.15 o 
  -4   1  21      231.20      220.67     11.27 o 
  -3   1  21        0.05        6.32      4.84 o 
  -2   1  21       62.39       71.10      3.48 o 
  -1   1  21      251.25      276.31      8.85 o 
   0   1  21      365.19      321.67     10.11 o 
   1   1  21      303.12      284.06     11.20 o 
   2   1  21      287.34      265.09     15.47 o 
   3   1  21      689.55      630.62     18.49 o 
   4   1  21       97.62       86.23      6.66 o 
   5   1  21      568.82      573.47     23.73 o 
   6   1  21      410.53      430.81     18.62 o 
   7   1  21      161.42      160.38     18.64 o 
   8   1  21      179.14      174.11      9.40 o 
   9   1  21        1.31       -1.83      3.67 o 
 -10   2  21        2.93       -2.44      5.60 o 
  -9   2  21       29.82       34.70      4.79 o 
  -8   2  21        3.60        5.40      3.23 o 
  -7   2  21        2.64        1.54      2.95 o 
  -6   2  21       67.39       79.50      7.59 o 
  -5   2  21        7.71        1.38      2.79 o 
  -4   2  21      611.61      615.08     27.08 o 
  -3   2  21      738.05      656.74     28.63 o 
  -2   2  21      492.92      484.07     17.13 o 
   0   2  21       16.22       23.15      2.33 o 
   1   2  21      866.05      881.17     25.37 o 
   2   2  21      126.99      118.21      4.80 o 
   3   2  21      747.69      694.76     20.41 o 
   4   2  21       77.46       80.14      4.49 o 
   5   2  21       39.68       41.11     10.90 o 
   6   2  21      146.37      149.33      8.14 o 
   7   2  21       18.37       12.52      3.72 o 
   8   2  21      417.47      460.17     20.06 o 
   9   2  21        0.49        3.41      3.89 o 
  -9   3  21        2.39        2.70      3.55 o 
  -8   3  21        3.25        1.70      3.31 o 
  -7   3  21       61.51       50.34      5.00 o 
  -6   3  21        0.06       -0.59      3.11 o 
  -5   3  21       21.22       30.46      6.11 o 
  -4   3  21        0.00        0.06      2.73 o 
  -3   3  21      128.86      116.14      7.20 o 
  -2   3  21        7.99       11.09      3.23 o 
  -1   3  21      403.43      379.38     13.86 o 
   0   3  21        0.83        1.70      1.78 o 
   1   3  21      106.52       96.90      4.25 o 
   2   3  21      104.70      105.82      5.21 o 
   3   3  21        0.09       -1.19      2.13 o 
   4   3  21      119.48      107.17      5.35 o 
   5   3  21       72.90       71.88      7.44 o 
   6   3  21       18.35       17.61      3.74 o 
   7   3  21        0.09       -1.19      3.28 o 
   8   3  21        0.94       -0.47      3.63 o 
  -9   4  21       66.44       77.62      9.98 o 
  -8   4  21        0.52        1.31      3.72 o 
  -7   4  21        2.13        0.62      3.33 o 
  -6   4  21      117.63      104.16      7.11 o 
  -5   4  21      249.74      264.04     13.28 o 
  -4   4  21        0.48       -0.74      3.31 o 
  -3   4  21      145.23      139.03      8.14 o 
  -2   4  21       19.78       16.88      5.91 o 
  -1   4  21       33.96       45.21      4.56 o 
   0   4  21      816.36      817.11     27.90 o 
   1   4  21       47.26       47.11      3.07 o 
   2   4  21       18.83       18.28      2.76 o 
   3   4  21        0.69       -2.08      2.08 o 
   4   4  21        0.28        0.88      2.39 o 
   5   4  21       32.19       35.98      3.68 o 
   6   4  21        0.09       -2.78      2.78 o 
   7   4  21       53.99       54.36      5.15 o 
   8   4  21        1.04        3.05      3.60 o 
  -8   5  21       14.26       18.61      4.32 o 
  -7   5  21       46.42       51.29      7.59 o 
  -6   5  21        0.06       -2.47      3.03 o 
  -5   5  21       96.16       88.33      6.51 o 
  -4   5  21       52.75       51.25      5.05 o 
  -3   5  21        7.40        3.08      2.94 o 
  -2   5  21       62.33       46.74      5.55 o 
  -1   5  21       42.70       41.75      4.82 o 
   0   5  21      158.08      158.61     12.83 o 
   1   5  21        0.49       -1.46      2.84 o 
   2   5  21       63.89       62.76      4.07 o 
   3   5  21       54.32       54.33      4.07 o 
   4   5  21      325.19      343.04     12.81 o 
   5   5  21       34.44       43.05      4.05 o 
   6   5  21       50.17       55.40      6.72 o 
   7   5  21        3.72       -0.15      3.67 o 
  -7   6  21       14.70       18.89      4.25 o 
  -6   6  21       54.08       44.86      5.35 o 
  -5   6  21        0.05       -0.08      3.30 o 
  -4   6  21        9.54       11.77      3.67 o 
  -3   6  21      223.38      212.22     11.37 o 
  -2   6  21       21.26       15.92      3.91 o 
  -1   6  21      238.90      223.27     11.62 o 
   0   6  21       56.42       60.10      5.46 o 
   1   6  21        3.09        1.99      3.29 o 
   2   6  21        0.10        0.38      3.87 o 
   3   6  21        2.57       -0.29      2.42 o 
   4   6  21       37.96       51.43      4.25 o 
   5   6  21       29.39       31.41      3.74 o 
   6   6  21        0.08       -0.08      2.99 o 
   7   6  21       39.74       52.34      5.87 o 
  -6   7  21        9.03       20.05      4.50 o 
  -5   7  21        1.21        2.99      3.74 o 
  -4   7  21       66.99       60.15      5.67 o 
  -3   7  21        2.23       -2.61      3.44 o 
  -2   7  21       85.07       99.12      7.08 o 
  -1   7  21      165.06      176.94     10.14 o 
   0   7  21      106.34      102.66      7.12 o 
   1   7  21       25.00       26.92      4.63 o 
   2   7  21       26.02       19.25      5.60 o 
   3   7  21        0.93        6.49      3.58 o 
   4   7  21        4.95        5.09      3.84 o 
   5   7  21       27.75       28.35      3.99 o 
  -5   8  21       31.86       31.97      6.21 o 
  -4   8  21        5.85        2.53      3.96 o 
  -3   8  21      107.35      102.85      7.58 o 
  -2   8  21       26.59       30.13      5.25 o 
  -1   8  21       14.13       11.81      4.23 o 
   0   8  21        0.57        1.32      4.99 o 
   1   8  21      124.20      111.53     10.70 o 
   2   8  21        9.15        7.94      5.50 o 
   3   8  21       90.77       91.16     10.08 o 
   4   8  21        0.00       -3.71      3.71 o 
  -1   9  21       92.82       86.70      6.95 o 
   0   9  21       42.37       48.97     11.10 o 
  -8   0  22       17.86        9.27      5.30 o 
  -6   0  22        7.12       10.59      4.69 o 
  -4   0  22        0.07        3.26      4.07 o 
  -2   0  22      664.42      633.97     26.35 o 
   0   0  22        0.18        1.36      2.54 o 
   2   0  22      147.06      124.58      6.97 o 
   4   0  22       87.73       70.89      7.23 o 
   6   0  22       36.25       51.34      7.44 o 
   8   0  22      157.16      185.28     14.06 o 
  -9   1  22       25.07       27.47      4.60 o 
  -8   1  22        0.72        2.70      3.82 o 
  -7   1  22        5.29        3.22      3.01 o 
  -6   1  22       38.96       23.60      4.07 o 
  -5   1  22      837.83      865.54     37.31 o 
  -4   1  22        8.69        7.79      3.17 o 
  -3   1  22      240.26      213.36     11.05 o 
  -2   1  22      743.79      692.19     23.81 o 
  -1   1  22       33.34       32.83      2.65 o 
   0   1  22      236.16      238.37      7.93 o 
   1   1  22      267.24      281.37      9.13 o 
   2   1  22      468.72      441.04     13.48 o 
   3   1  22       20.72       23.50      3.26 o 
   4   1  22       48.77       43.20      4.38 o 
   5   1  22       35.89       43.49      6.72 o 
   6   1  22      181.40      174.45      9.25 o 
   7   1  22      345.75      392.55     19.15 o 
   8   1  22       99.84      106.24     10.90 o 
   9   1  22       24.47       28.36      5.04 o 
  -9   2  22        7.93        6.06      4.23 o 
  -8   2  22        1.30       -0.45      3.26 o 
  -7   2  22       36.55       41.37      4.96 o 
  -6   2  22        0.50       -0.31      2.81 o 
  -5   2  22        2.82        0.73      3.36 o 
  -4   2  22        0.84        3.88      3.02 o 
  -3   2  22       10.98       35.17      7.69 o 
  -2   2  22        0.35        0.83      1.98 o 
  -1   2  22       69.41       67.02      4.08 o 
   0   2  22       73.96       60.99      3.29 o 
   1   2  22        1.11        2.68      2.09 o 
   2   2  22        0.73       -0.84      1.81 o 
   3   2  22       82.94       84.43      5.01 o 
   4   2  22       76.89       65.12      4.47 o 
   5   2  22       12.80       13.78      3.60 o 
   6   2  22      129.24      137.77      7.96 o 
   7   2  22       81.11       81.46      6.42 o 
   8   2  22       89.17      111.87      7.42 o 
  -9   3  22        2.28        1.05      3.68 o 
  -8   3  22        4.15        3.24      3.54 o 
  -7   3  22       73.98       65.48      5.76 o 
  -6   3  22        7.19        7.22      3.26 o 
  -5   3  22        8.96       13.18      3.57 o 
  -4   3  22        1.90       -0.02      2.91 o 
  -3   3  22      455.07      439.07     25.11 o 
  -2   3  22       50.61       41.59      4.49 o 
  -1   3  22        0.69        3.15      2.28 o 
   0   3  22        8.66        6.13      1.95 o 
   1   3  22      186.36      184.51      6.59 o 
   2   3  22       39.13       40.67      3.10 o 
   3   3  22        1.99        1.88      2.39 o 
   4   3  22       49.35       60.71      4.06 o 
   5   3  22       92.84       99.24     11.05 o 
   6   3  22       53.47       60.71      5.22 o 
   7   3  22       48.65       51.60      5.16 o 
   8   3  22       85.33       93.35      8.40 o 
  -8   4  22       18.11       30.00      4.88 o 
  -7   4  22        0.00       -1.27      3.11 o 
  -6   4  22       11.05        7.72      3.77 o 
  -5   4  22      107.82      108.80      7.23 o 
  -4   4  22       14.85       20.60      3.78 o 
  -3   4  22       17.99       19.66      5.70 o 
  -2   4  22        0.87        2.44      3.13 o 
  -1   4  22       38.88       45.06      4.64 o 
   0   4  22      517.64      528.37     18.76 o 
   1   4  22      389.38      381.24     12.01 o 
   2   4  22      115.84      125.40      5.88 o 
   3   4  22      262.62      266.83     11.18 o 
   4   4  22        4.90        2.69      2.67 o 
   5   4  22      232.46      219.17     15.65 o 
   6   4  22        4.48        5.80      3.49 o 
   7   4  22        0.05        1.07      3.60 o 
  -8   5  22       37.58       45.68      5.55 o 
  -7   5  22       17.04       25.09      8.10 o 
  -6   5  22        0.37       -1.19      3.28 o 
  -5   5  22       37.31       28.77      4.32 o 
  -4   5  22       70.80       46.00      4.89 o 
  -3   5  22        5.94        6.60      3.36 o 
  -2   5  22       69.42       63.94      5.60 o 
  -1   5  22        0.02        1.23      3.07 o 
   0   5  22        1.64       -1.63      2.86 o 
   1   5  22       16.83       13.79      4.94 o 
   2   5  22       27.08       27.44      3.27 o 
   3   5  22        3.57        6.28      2.73 o 
   4   5  22       89.79       98.00      5.47 o 
   5   5  22       65.74       77.92      5.74 o 
   6   5  22        3.80        2.70      3.49 o 
   7   5  22        6.38        3.34      4.38 o 
  -7   6  22        0.38        5.34      3.89 o 
  -6   6  22        7.68        2.54      3.52 o 
  -5   6  22       11.05        7.91      3.78 o 
  -4   6  22       43.51       38.85      8.45 o 
  -3   6  22       63.50       52.66      8.35 o 
  -2   6  22       10.36        6.30      3.73 o 
  -1   6  22        7.89        8.50      3.47 o 
   0   6  22       21.21       21.79      4.18 o 
   1   6  22       26.78       36.53      4.57 o 
   2   6  22      229.18      242.83     17.83 o 
   3   6  22        0.76       -2.70      2.70 o 
   4   6  22      104.73      125.00      6.44 o 
   5   6  22        2.23        4.12      3.06 o 
   6   6  22        0.25        0.56      3.71 o 
  -5   7  22       95.81      109.90      7.93 o 
  -4   7  22       11.01        7.03      5.96 o 
  -3   7  22        9.84       11.59      3.94 o 
  -2   7  22        3.50        1.28      3.52 o 
  -1   7  22       28.40       25.43      7.23 o 
   0   7  22       88.52       89.21      6.86 o 
   1   7  22        0.14       -2.44      4.58 o 
   2   7  22        0.31       -3.26      4.99 o 
   3   7  22       47.43       54.39      8.45 o 
   4   7  22       12.63       16.56      7.38 o 
   5   7  22       97.85       97.98     14.06 o 
  -3   8  22       23.72       24.27      4.89 o 
  -2   8  22       22.89       19.51      4.42 o 
  -1   8  22       15.25        8.68      4.08 o 
   0   8  22       96.42      115.86     11.92 o 
   1   8  22       78.20       64.27      8.35 o 
   2   8  22      241.39      263.71     19.45 o 
   3   8  22        8.03       13.14      6.32 o 
  -9   0  23       17.97       18.23      6.21 o 
  -7   0  23      187.81      208.81     16.09 o 
  -5   0  23       53.67       59.18      7.54 o 
  -3   0  23        0.10       -1.73      3.97 o 
  -1   0  23      713.02      571.36     24.09 o 
   1   0  23      102.82      104.79      6.28 o 
   3   0  23       14.21       22.21      3.60 o 
   5   0  23      332.81      297.73     19.25 o 
   7   0  23      103.58       93.10      9.37 o 
  -9   1  23        0.72       -2.07      3.97 o 
  -8   1  23        8.16        3.89      5.09 o 
  -7   1  23       13.48       10.63      3.85 o 
  -6   1  23       48.50       45.06      5.04 o 
  -5   1  23        0.55        3.70      3.87 o 
  -4   1  23      186.49      193.61     10.33 o 
  -3   1  23      128.70      144.94      8.46 o 
  -2   1  23        2.48        6.98      6.16 o 
  -1   1  23       64.31       68.50      3.52 o 
   0   1  23      666.18      644.91     19.02 o 
   1   1  23       12.88       12.64      2.42 o 
   2   1  23       31.07       45.72      2.97 o 
   3   1  23      324.07      313.02     11.54 o 
   4   1  23       24.48       22.81      4.53 o 
   5   1  23       12.44        7.50      3.31 o 
   6   1  23      153.01      134.11      7.92 o 
   7   1  23        7.13        7.17      6.62 o 
   8   1  23        1.26        0.87      3.75 o 
  -9   2  23        2.01        4.09      3.77 o 
  -8   2  23        2.57        3.47      3.56 o 
  -7   2  23       83.62      101.07      7.33 o 
  -6   2  23       11.08        5.23      3.16 o 
  -5   2  23        2.38        2.21      3.00 o 
  -4   2  23      230.59      213.12     11.27 o 
  -3   2  23       14.33       10.83      3.35 o 
  -2   2  23       12.57       12.60      2.48 o 
  -1   2  23        0.04       -0.91      2.12 o 
   0   2  23      162.03      153.81      5.77 o 
   1   2  23      161.12      129.28      5.12 o 
   2   2  23        6.82        6.71      2.08 o 
   3   2  23      272.58      276.34     10.54 o 
   4   2  23        0.19        0.58      2.39 o 
   5   2  23        1.36       -2.88      2.88 o 
   6   2  23        2.17        1.14      3.06 o 
   7   2  23        2.31        1.66      5.45 o 
   8   2  23        4.93        1.27      3.89 o 
  -8   3  23       25.31       42.41      6.62 o 
  -7   3  23       27.70       29.66      4.67 o 
  -6   3  23        8.68        6.44      3.45 o 
  -5   3  23       21.35       12.95      3.56 o 
  -4   3  23        8.33       12.35      3.62 o 
  -3   3  23      509.45      479.32     21.86 o 
  -2   3  23        2.82        7.71      3.20 o 
  -1   3  23      254.52      232.68      9.34 o 
   0   3  23      129.44      117.82      5.77 o 
   1   3  23       18.38       20.21      2.58 o 
   2   3  23      267.82      261.27     12.08 o 
   3   3  23      120.51      119.50      5.77 o 
   4   3  23      117.20      130.01      6.24 o 
   5   3  23       33.84       36.88      4.65 o 
   6   3  23       11.31       11.41      3.78 o 
   7   3  23       22.59       28.87      4.68 o 
  -8   4  23        3.76        4.18      3.71 o 
  -7   4  23        0.59        4.18      3.59 o 
  -6   4  23       14.61        9.10      3.65 o 
  -5   4  23        0.28        9.58     10.03 o 
  -4   4  23        6.44       15.41      3.71 o 
  -3   4  23        4.70       -1.28      2.97 o 
  -2   4  23        9.57        9.50      3.52 o 
  -1   4  23        0.33       -2.41      2.98 o 
   0   4  23      246.20      262.66     10.43 o 
   1   4  23      139.52      121.08      5.96 o 
   2   4  23      117.24      106.96      5.46 o 
   3   4  23       65.54       61.46      4.21 o 
   4   4  23       23.38       26.42      3.48 o 
   5   4  23       39.79       46.71      5.18 o 
   6   4  23       69.82       73.30      5.80 o 
   7   4  23        0.00       -1.48      3.53 o 
  -7   5  23        2.57        3.76      3.64 o 
  -6   5  23       23.84       29.63      4.91 o 
  -5   5  23       17.22       22.39      4.31 o 
  -4   5  23       13.75        6.42      3.60 o 
  -3   5  23        4.07        3.42      3.26 o 
  -2   5  23       60.43       59.22      5.43 o 
  -1   5  23       78.53       81.35      6.29 o 
   0   5  23      169.67      168.94      9.47 o 
   1   5  23       28.48       31.03      4.46 o 
   2   5  23       50.13       52.31      4.21 o 
   3   5  23       13.68       16.95      3.26 o 
   4   5  23        9.59       12.68      3.09 o 
   5   5  23       18.98       22.69      3.59 o 
   6   5  23        0.01       -3.51      3.51 o 
  -6   6  23        2.29        2.61      3.78 o 
  -5   6  23        1.29       -3.48      3.48 o 
  -4   6  23       88.33       86.89      6.77 o 
  -3   6  23      108.32      106.50      7.50 o 
  -2   6  23       31.03       36.41      8.20 o 
  -1   6  23       17.34       16.33      6.88 o 
   0   6  23       21.82       20.35      4.25 o 
   1   6  23        2.46        7.01      3.78 o 
   2   6  23      430.70      488.21     31.78 o 
   3   6  23       47.92       48.64      4.22 o 
   4   6  23      247.22      292.51     11.57 o 
   5   6  23        0.00        0.45      3.22 o 
  -5   7  23       35.46       42.57      6.98 o 
  -4   7  23        3.49        7.06      3.87 o 
  -3   7  23       28.19       27.18      4.75 o 
  -2   7  23       14.34        4.94      3.97 o 
  -1   7  23        1.69        3.39      4.23 o 
   0   7  23       20.93       13.70      4.22 o 
   1   7  23       30.79       23.53      6.42 o 
   2   7  23        3.09        3.97      5.19 o 
   3   7  23      114.46      140.97     12.73 o 
   4   7  23        0.00        3.46      4.35 o 
  -2   8  23       29.44       30.92      5.19 o 
  -1   8  23       34.14       27.03      4.79 o 
   0   8  23        7.49        4.78      4.13 o 
   1   8  23       28.48       28.93      6.82 o 
  -8   0  24        1.45       -0.71      4.99 o 
  -6   0  24       86.01       93.20      9.78 o 
  -4   0  24       12.15        5.09      4.58 o 
  -2   0  24      125.65       94.83      8.86 o 
   0   0  24      510.33      475.36     20.50 o 
   2   0  24      181.32      154.40      8.25 o 
   4   0  24       29.85       19.35      5.19 o 
   6   0  24       17.77       18.64      5.60 o 
  -8   1  24       26.61       23.62      4.61 o 
  -7   1  24       23.78       23.17      4.24 o 
  -6   1  24       18.44       21.99      8.61 o 
  -5   1  24       68.59       62.97      5.62 o 
  -4   1  24       19.85       13.55      5.19 o 
  -3   1  24        3.28       11.31      6.98 o 
  -2   1  24        4.14        5.41      2.31 o 
  -1   1  24       54.62       48.59      3.71 o 
   0   1  24       70.96      102.44      4.47 o 
   1   1  24      103.61      114.97      4.79 o 
   2   1  24      227.80      223.48      7.72 o 
   3   1  24       54.12       64.54      4.38 o 
   4   1  24      101.64       95.73      7.94 o 
   5   1  24       35.51       37.43      4.64 o 
   6   1  24       48.13       47.20      5.22 o 
   7   1  24       46.39       52.60      6.72 o 
  -8   2  24        1.05        5.44      3.71 o 
  -7   2  24        3.04        1.06      3.59 o 
  -6   2  24        2.32        1.89      3.29 o 
  -5   2  24        0.52       -1.16      3.13 o 
  -4   2  24        1.61       -1.82      3.06 o 
  -3   2  24       13.29        4.41      3.26 o 
  -2   2  24        0.06       -0.19      2.58 o 
  -1   2  24       12.10       18.52      4.08 o 
   0   2  24       97.90      103.65      4.55 o 
   1   2  24      327.61      313.72     10.19 o 
   2   2  24        6.97        8.90      2.18 o 
   3   2  24      128.56      120.29      5.77 o 
   4   2  24        2.49       -1.46      2.37 o 
   5   2  24        4.66        6.65      3.34 o 
   6   2  24        1.87       -3.42      3.42 o 
   7   2  24       67.39       61.16      5.65 o 
  -8   3  24        0.66        0.05      3.80 o 
  -7   3  24        0.00        0.64      3.29 o 
  -6   3  24       61.72       56.06      5.58 o 
  -5   3  24       11.60       12.84      3.68 o 
  -4   3  24       13.03       14.89      3.97 o 
  -3   3  24      200.11      198.38     10.73 o 
  -2   3  24      175.19      144.43      8.53 o 
  -1   3  24        0.25       -0.24      2.28 o 
   0   3  24       18.74       24.39      3.11 o 
   1   3  24        2.25        4.05      2.04 o 
   2   3  24       48.93       63.84      3.64 o 
   3   3  24       22.64       21.50      3.17 o 
   4   3  24      124.59      120.38      6.36 o 
   5   3  24       57.80       58.34      5.26 o 
   6   3  24        5.68       -0.89      4.53 o 
   7   3  24       16.10       14.11      4.39 o 
  -7   4  24       52.49       64.29      6.08 o 
  -6   4  24       67.60       74.38      6.27 o 
  -5   4  24        5.41        2.04      4.94 o 
  -4   4  24       21.68       16.04      3.64 o 
  -3   4  24       60.57       53.10      5.28 o 
  -2   4  24      406.92      419.95     19.70 o 
  -1   4  24      192.97      206.86     11.16 o 
   0   4  24      147.28      149.62      6.98 o 
   1   4  24        9.46        9.24      2.78 o 
   2   4  24       20.78       33.26      3.51 o 
   3   4  24        4.07        9.34      2.80 o 
   4   4  24        4.44        2.98      2.72 o 
   5   4  24       46.72       52.92      5.62 o 
   6   4  24       50.68       63.02      5.58 o 
  -6   5  24        0.00       -3.57      3.61 o 
  -5   5  24       44.04       48.20      5.50 o 
  -4   5  24       17.22       14.70      4.05 o 
  -3   5  24        2.57        5.00      3.67 o 
  -2   5  24       26.90       24.26      4.46 o 
  -1   5  24      238.46      222.60     17.06 o 
   0   5  24       26.53       29.45      4.52 o 
   1   5  24       63.02       72.72      6.17 o 
   2   5  24        0.76       -2.28      3.31 o 
   3   5  24        5.50        4.70      2.85 o 
   4   5  24       62.60       61.52      5.31 o 
   5   5  24      136.11      160.12      9.96 o 
  -5   6  24        4.95        8.32      3.92 o 
  -4   6  24        0.00       -3.54      3.54 o 
  -3   6  24      161.33      168.32     10.01 o 
  -2   6  24       50.52       53.58      5.70 o 
  -1   6  24        0.07       -3.16      3.45 o 
   0   6  24       17.42       18.30      4.36 o 
   1   6  24        2.74       -1.43      4.79 o 
   2   6  24       59.21       76.70      8.96 o 
   3   6  24       70.48       70.57      5.93 o 
   4   6  24        0.19        4.12      3.20 o 
  -3   7  24        2.78       12.11      4.31 o 
  -2   7  24       46.29       53.96      7.44 o 
  -1   7  24       18.31       16.44      4.49 o 
   0   7  24       53.62       51.10      5.70 o 
   1   7  24       84.97       89.23      9.78 o 
   2   7  24        3.41       -4.89      4.99 o 
  -7   0  25       81.87      122.13     11.61 o 
  -5   0  25      299.06      333.99     23.22 o 
  -3   0  25       84.95       91.67      9.47 o 
  -1   0  25       83.37       74.22      5.34 o 
   1   0  25       54.55       52.69      7.69 o 
   3   0  25        8.01       11.55      3.27 o 
   5   0  25       38.30       44.72      6.93 o 
   7   0  25       30.25       34.02      7.03 o 
  -8   1  25      134.72      170.65     10.85 o 
  -7   1  25       10.33        8.11      3.96 o 
  -6   1  25       29.60       39.77      5.09 o 
  -5   1  25       16.35       11.53      3.85 o 
  -4   1  25       13.21       16.90      3.84 o 
  -3   1  25      134.29      125.79      7.92 o 
  -2   1  25       62.17       79.48      4.76 o 
  -1   1  25       80.24       82.26      4.73 o 
   0   1  25       58.56       45.55      3.15 o 
   1   1  25       43.87       36.17      2.90 o 
   2   1  25        3.69        6.41      2.17 o 
   3   1  25        1.54        3.67      2.45 o 
   4   1  25       13.25       12.92      4.23 o 
   5   1  25       23.60       26.30      4.18 o 
   6   1  25       16.61       12.02      3.89 o 
   7   1  25        0.12        0.37      3.64 o 
  -8   2  25       18.68       30.56      7.54 o 
  -7   2  25        2.57        2.96      3.64 o 
  -6   2  25        3.04        1.82      5.65 o 
  -5   2  25       40.79       41.82      5.22 o 
  -4   2  25       83.67       91.59      6.69 o 
  -3   2  25       15.82       24.75      4.21 o 
  -2   2  25       97.53      103.23      6.86 o 
  -1   2  25       50.00       48.97      3.73 o 
   0   2  25      104.35       99.35      5.32 o 
   1   2  25        0.11        6.35      2.14 o 
   2   2  25      180.59      174.97      6.52 o 
   3   2  25        2.72        2.00      2.61 o 
   4   2  25       48.90       48.62      5.08 o 
   5   2  25        1.79        1.18      3.23 o 
   6   2  25       21.96       19.77      4.36 o 
   7   2  25       32.66       34.43      7.33 o 
  -7   3  25        0.06       -2.21      3.42 o 
  -6   3  25        2.24        0.72      3.58 o 
  -5   3  25      140.40      137.88      8.71 o 
  -4   3  25       43.98       48.59      5.70 o 
  -3   3  25      201.80      189.60     10.48 o 
  -2   3  25       47.09       50.11      5.11 o 
  -1   3  25       11.98       19.75      4.78 o 
   0   3  25       20.98       28.91      3.37 o 
   1   3  25        3.28        3.74      2.13 o 
   2   3  25        9.05        9.39      2.44 o 
   3   3  25      181.99      205.61      8.63 o 
   4   3  25        1.36       -0.03      2.63 o 
   5   3  25       57.56       57.06      5.50 o 
   6   3  25        2.72        0.69      3.63 o 
  -6   4  25       15.83       23.22      4.57 o 
  -5   4  25        1.20        7.13      3.74 o 
  -4   4  25        0.00        0.33      3.27 o 
  -3   4  25        0.62        0.73      3.36 o 
  -2   4  25        8.91        9.88      4.69 o 
  -1   4  25        2.77        4.82      3.63 o 
   0   4  25       54.35       61.90      5.85 o 
   1   4  25        2.18        2.23      2.86 o 
   2   4  25       70.27       69.84      4.58 o 
   3   4  25      118.11      107.39      5.68 o 
   4   4  25       34.59       43.00      4.25 o 
   5   4  25       95.40       86.84      6.48 o 
  -6   5  25       21.48       32.99      5.29 o 
  -5   5  25        1.39       -1.46      3.64 o 
  -4   5  25       23.27       22.82      4.50 o 
  -3   5  25       28.06       33.29      4.86 o 
  -2   5  25        5.51        6.25      3.78 o 
  -1   5  25      154.77      137.66      8.75 o 
   0   5  25       10.43       12.31      4.06 o 
   1   5  25        8.71        7.09      3.64 o 
   2   5  25        7.10        4.65      3.97 o 
   3   5  25       54.00       55.57      4.49 o 
   4   5  25       40.04       40.28      4.28 o 
   5   5  25        3.45       12.10      4.21 o 
  -4   6  25        0.86        2.91      3.94 o 
  -3   6  25       31.84       41.60      5.31 o 
  -2   6  25       33.32       38.76      5.42 o 
  -1   6  25        2.68        3.46      3.86 o 
   0   6  25       50.33       53.30      5.76 o 
   1   6  25       25.89       28.62      6.72 o 
   2   6  25      316.47      376.26     25.87 o 
   3   6  25       13.96       15.69      7.13 o 
  -1   7  25       28.03       26.64      4.96 o 
   0   7  25       20.16       21.54      6.98 o 
  -6   0  26        7.11        9.47      5.70 o 
  -4   0  26        3.18       15.69      5.70 o 
  -2   0  26       20.36       18.13      5.60 o 
   0   0  26      367.49      401.01     17.85 o 
   2   0  26       52.48       48.48      4.64 o 
   4   0  26       14.33       10.39      4.79 o 
   6   0  26        0.32        0.41      4.99 o 
  -7   1  26        3.97        0.69      3.85 o 
  -6   1  26       37.72       43.82      5.44 o 
  -5   1  26        7.29       13.63      4.03 o 
  -4   1  26        0.07        1.26      3.49 o 
  -3   1  26      128.21      112.65      7.35 o 
  -2   1  26       67.75       92.06      6.73 o 
  -1   1  26       65.26       60.68      4.22 o 
   0   1  26       24.45       22.47      2.72 o 
   1   1  26       11.22       10.64      2.45 o 
   2   1  26      167.03      171.93      6.49 o 
   3   1  26        3.18        1.93      2.45 o 
   4   1  26       11.53       14.96      3.62 o 
   5   1  26        2.80        1.43      3.38 o 
   6   1  26        1.56       -0.47      3.45 o 
  -7   2  26        0.02        1.21      3.92 o 
  -6   2  26        1.66        1.03      3.73 o 
  -5   2  26       49.05       48.86      7.69 o 
  -4   2  26        1.93        5.29      3.60 o 
  -3   2  26      211.23      210.77     11.49 o 
  -2   2  26        0.15        5.05      3.27 o 
  -1   2  26        2.41        0.58      2.42 o 
   0   2  26       48.66       52.69      4.01 o 
   1   2  26      133.12      127.45      5.34 o 
   2   2  26       52.12       51.16      3.52 o 
   3   2  26        7.78        6.48      2.76 o 
   4   2  26       10.99        8.42      3.51 o 
   5   2  26        9.59       15.85      5.25 o 
   6   2  26        1.15        1.02      3.78 o 
  -6   3  26        8.41       11.45      4.24 o 
  -5   3  26       94.10      106.05      7.70 o 
  -4   3  26        2.99        6.78      3.64 o 
  -3   3  26       37.35       40.46      5.24 o 
  -2   3  26        6.38        9.40      3.67 o 
  -1   3  26        1.71        0.13      3.20 o 
   0   3  26       78.70       78.03      4.83 o 
   1   3  26       25.42       26.92      3.51 o 
   2   3  26      231.28      232.23      9.40 o 
   3   3  26        1.33        2.08      2.72 o 
   4   3  26      100.26       93.54      5.36 o 
   5   3  26       60.59       70.59      5.79 o 
  -6   4  26       37.70       59.77      6.25 o 
  -5   4  26        4.07        7.87      3.96 o 
  -4   4  26        2.46        1.14      3.47 o 
  -3   4  26        5.12        2.34      6.06 o 
  -2   4  26        4.88        1.67      3.62 o 
  -1   4  26       47.54       50.81      5.50 o 
   0   4  26        1.32        0.61      3.77 o 
   1   4  26       28.72       35.80      3.94 o 
   2   4  26      100.85      104.49      7.03 o 
   3   4  26       16.19       15.38      3.31 o 
   4   4  26      142.68      171.87      7.86 o 
   5   4  26       27.83       27.34      4.71 o 
  -4   5  26        4.99        2.57      3.69 o 
  -3   5  26       48.19       58.43      5.82 o 
  -2   5  26        2.72        7.00      3.92 o 
  -1   5  26      246.91      276.87     15.84 o 
   0   5  26      187.28      213.91     11.84 o 
   1   5  26       15.72       19.66      6.11 o 
   2   5  26        0.92       -3.33      3.33 o 
   3   5  26       45.63       43.43      5.40 o 
  -3   6  26        0.01        1.61      3.77 o 
  -2   6  26       15.09       13.09      4.21 o 
  -1   6  26       10.19       12.54      4.27 o 
   0   6  26       81.93      101.27     11.20 o 
   1   6  26        7.54        5.50      5.60 o 
   2   6  26       15.97        3.26      6.11 o 
  -5   0  27       22.92       24.14      6.52 o 
  -3   0  27       10.11        8.15      5.40 o 
  -1   0  27       22.43       10.49      5.30 o 
   1   0  27       65.22       64.08      7.79 o 
   3   0  27      124.62      130.89     10.59 o 
   5   0  27        5.97       10.08      5.40 o 
  -6   1  27       48.40       56.51      5.97 o 
  -5   1  27        0.17        0.38      3.39 o 
  -4   1  27        1.83        1.72      3.53 o 
  -3   1  27       17.75       24.62      4.20 o 
  -2   1  27       74.96       67.93      5.79 o 
  -1   1  27       90.69       87.34      5.09 o 
   0   1  27        0.18       -0.10      2.55 o 
   1   1  27        0.06        2.65      2.23 o 
   2   1  27        3.86        4.88      2.38 o 
   3   1  27       20.04       27.20      3.52 o 
   4   1  27      205.99      217.55     10.91 o 
   5   1  27       49.30       52.62      5.19 o 
  -6   2  27       29.88       32.08      5.35 o 
  -5   2  27      117.16      149.09      9.35 o 
  -4   2  27       90.20      110.87      7.81 o 
  -3   2  27       72.58       96.00      7.17 o 
  -2   2  27       11.86        6.11      5.60 o 
  -1   2  27       16.76       25.54      3.45 o 
   0   2  27       32.38       35.12      3.76 o 
   1   2  27       19.47       23.70      3.40 o 
   2   2  27        0.72        4.15      2.37 o 
   3   2  27       15.96       19.93      3.21 o 
   4   2  27       63.03       67.93      5.58 o 
   5   2  27        0.99        0.44      3.59 o 
  -5   3  27       40.10       60.96      6.07 o 
  -4   3  27       32.12       45.35     11.10 o 
  -3   3  27       26.57       22.08      4.64 o 
  -2   3  27        0.01       -2.68      3.31 o 
  -1   3  27      264.15      271.75     13.90 o 
   0   3  27        4.30        5.67      2.76 o 
   1   3  27      170.49      180.11      8.07 o 
   2   3  27       15.17       19.32      3.31 o 
   3   3  27        2.57        4.16      2.88 o 
   4   3  27       35.18       41.10      5.11 o 
  -5   4  27       26.41       30.76      7.03 o 
  -4   4  27        0.53       -1.26      3.66 o 
  -3   4  27       15.06       11.10      6.21 o 
  -2   4  27       65.94       70.22      6.29 o 
  -1   4  27      156.00      174.00     10.29 o 
   0   4  27       69.96       64.44      6.03 o 
   1   4  27        6.51        8.36      3.28 o 
   2   4  27        0.51       -0.24      3.42 o 
   3   4  27       25.26       36.09      4.04 o 
  -3   5  27        1.79       -0.71      3.86 o 
  -2   5  27       16.76       24.49      4.71 o 
  -1   5  27       10.97       14.40      4.46 o 
   0   5  27       21.94       42.71      5.72 o 
   1   5  27       16.92       17.01      6.32 o 
   2   5  27        6.91        4.07      3.94 o 
  -4   0  28        0.76       -2.85      4.99 o 
  -2   0  28      114.73      120.29     11.51 o 
   0   0  28        0.01        3.32      3.30 o 
   2   0  28      113.62      107.42      7.07 o 
   4   0  28        3.79        4.28      4.99 o 
  -5   1  28       43.08       58.48      5.90 o 
  -4   1  28        3.55        1.08      3.63 o 
  -3   1  28        7.20        4.33      3.78 o 
  -2   1  28       11.70       14.96      3.89 o 
  -1   1  28       11.01       11.69      4.05 o 
   0   1  28       81.92       87.94      5.24 o 
   1   1  28       87.27      100.90      4.83 o 
   2   1  28        3.58        4.86      2.47 o 
   3   1  28       53.55       58.74      5.38 o 
   4   1  28        2.15        1.42      3.49 o 
  -5   2  28        8.87       22.99      4.74 o 
  -4   2  28       33.17       48.75      5.83 o 
  -3   2  28        2.16        1.12      3.75 o 
  -2   2  28        9.47        5.19      3.84 o 
  -1   2  28        6.68        3.51      2.84 o 
   0   2  28        0.41       -0.19      2.60 o 
   1   2  28       41.52       45.95      4.29 o 
   2   2  28      209.23      231.81      9.49 o 
   3   2  28       19.06       29.64      3.73 o 
   4   2  28        1.18        0.28      3.42 o 
  -4   3  28       15.23       15.43      4.74 o 
  -3   3  28        0.05        1.78      3.84 o 
  -2   3  28        0.15       -3.29      3.51 o 
  -1   3  28       12.23       10.01      4.28 o 
   0   3  28       19.31       37.16      4.03 o 
   1   3  28       35.04       56.55      4.50 o 
   2   3  28       37.70       51.87      6.82 o 
   3   3  28       19.49       26.68      3.70 o 
  -3   4  28        2.34        5.27      4.02 o 
  -2   4  28       10.39       11.98      5.50 o 
  -1   4  28      102.63      120.20      8.32 o 
   0   4  28        2.15        5.69      4.12 o 
   1   4  28        6.74        9.73      3.92 o 
   2   4  28        0.00       -3.59      3.67 o 
  -3   0  29       73.16       84.24      9.88 o 
  -1   0  29       14.02       18.44      6.42 o 
   1   0  29        3.98        1.90      3.49 o 
   3   0  29       15.56       21.08      6.01 o 
  -4   1  29       29.46       37.82     10.13 o 
  -3   1  29      227.82      284.42     14.87 o 
  -2   1  29        0.02       -2.16      3.49 o 
  -1   1  29       21.40       17.26      4.21 o 
   0   1  29       27.49       42.80      6.77 o 
   1   1  29        3.55        7.96      3.21 o 
   2   1  29        2.87        1.05      2.89 o 
   3   1  29       62.09       84.71      6.30 o 
  -3   2  29        2.47        3.98      4.18 o 
  -2   2  29        1.57        5.30      4.03 o 
  -1   2  29        6.40       11.13      3.22 o 
   0   2  29        4.35        6.73      3.08 o 
   1   2  29       10.48       15.30      3.44 o 
   2   2  29        1.25       10.62      3.21 o 
  -2   3  29        0.01       -2.28      3.90 o 
  -1   3  29        3.48        2.70      3.83 o 
   0   3  29        0.01       -0.52      3.26 o 
   1   3  29        6.20       12.27      3.42 o 
  -2   0  30       93.75      143.93     13.34 o 
   0   0  30        7.80       12.83      6.93 o 
  -2   1  30        0.31       -1.42      3.99 o 
  -1   1  30       35.79       42.24      7.69 o 
   0   1  30        3.85        6.67      4.03 o 
                                                 
